# Supplementary material for: Less effort but equal result: Introducing the daily run-size estimation method for quantifying fish passage in fishways
Source: PLoS One. 2021 May 26;16(5):e0252183. doi: 10.1371/journal.pone.0252183 (PMC8153445; doi:10.1371/journal.pone.0252183)
Supplement: S1 Dataset — (XLSX) [file pone.0252183.s003.xlsx]

## Sheet: Data
ID	Date	Time	Species	Number of individuals
1	2003-06-02	02:24:00	Pimelodus maculatus	1
2	2003-06-02	03:19:00	Pimelodus maculatus	1
3	2003-06-02	03:28:00	Pimelodus maculatus	1
4	2003-06-02	09:41:00	Schizodon nasutus	1
5	2003-06-02	15:41:00	Pimelodus maculatus	1
6	2003-06-02	15:58:00	Pimelodus maculatus	1
7	2003-06-02	16:17:00	Galeocharax knerii	1
8	2003-06-02	16:50:00	Metynnis maculatus	1
9	2003-06-02	20:14:00	Galeocharax knerii	1
10	2003-06-02	21:38:00	Pimelodus maculatus	1
11	2003-06-08	12:52:00	Prochilodus lineatus	12
12	2003-06-08	13:03:00	Prochilodus lineatus	1
13	2003-06-08	13:10:00	Prochilodus lineatus	8
14	2003-06-08	13:26:00	Prochilodus lineatus	1
15	2003-06-08	13:38:00	Prochilodus lineatus	2
16	2003-06-08	14:20:00	Prochilodus lineatus	2
17	2003-06-08	14:45:00	Prochilodus lineatus	1
19	2003-06-08	18:08:00	Cichla sp.	1
21	2003-06-08	19:49:00	Schizodon nasutus	1
22	2003-06-08	19:50:00	Prochilodus lineatus	1
23	2003-06-08	21:30:00	Prochilodus lineatus	1
25	2003-06-08	22:34:00	Prochilodus lineatus	1
26	2003-06-08	22:35:00	Prochilodus lineatus	2
27	2003-06-08	23:18:00	Pimelodus maculatus	1
28	2003-06-17	01:52:00	Pimelodus maculatus	1
29	2003-06-17	01:54:00	Pimelodus maculatus	1
30	2003-06-17	02:52:00	Pimelodus maculatus	1
31	2003-06-17	03:37:00	Pimelodus maculatus	1
32	2003-06-17	05:32:00	Pimelodus maculatus	2
33	2003-06-17	05:45:00	Pimelodus maculatus	1
34	2003-06-17	05:46:00	Pimelodus maculatus	1
35	2003-06-17	06:14:00	Pimelodus maculatus	1
36	2003-06-17	06:26:00	Pimelodus maculatus	1
37	2003-06-17	06:31:00	Pimelodus maculatus	1
38	2003-06-17	12:50:00	Cichla sp.	1
39	2003-06-17	15:24:00	Cichla sp.	1
40	2003-06-17	20:47:00	Pimelodus maculatus	1
41	2003-06-17	21:33:00	Pimelodus maculatus	1
42	2003-06-26	01:05:00	Pimelodus maculatus	1
43	2003-06-26	02:47:00	Pimelodus maculatus	1
44	2003-06-26	02:52:00	Pimelodus maculatus	1
45	2003-06-26	03:27:00	Pimelodus maculatus	1
46	2003-06-26	03:48:00	Pimelodus maculatus	1
47	2003-06-26	04:24:00	Pimelodus maculatus	1
48	2003-06-26	05:29:00	Pimelodus maculatus	1
49	2003-06-26	07:01:00	Pimelodus maculatus	1
51	2003-06-26	18:13:00	Cichla sp.	1
52	2003-06-26	18:23:00	Pimelodus maculatus	1
53	2003-06-29	00:10:00	Pimelodus maculatus	1
54	2003-06-29	00:26:00	Pimelodus maculatus	1
55	2003-06-29	00:35:00	Pimelodus maculatus	1
56	2003-06-29	00:36:00	Pimelodus maculatus	1
57	2003-06-29	00:56:00	Pimelodus maculatus	1
58	2003-06-29	01:03:00	Pimelodus maculatus	1
59	2003-06-29	01:09:00	Pimelodus maculatus	1
60	2003-06-29	01:17:00	Pimelodus maculatus	1
61	2003-06-29	01:21:00	Pimelodus maculatus	1
62	2003-06-29	01:27:00	Pimelodus maculatus	1
63	2003-06-29	01:37:00	Pimelodus maculatus	1
64	2003-06-29	01:58:00	Pimelodus maculatus	1
65	2003-06-29	02:05:00	Pimelodus maculatus	1
66	2003-06-29	02:05:00	Pimelodus maculatus	1
67	2003-06-29	02:22:00	Pimelodus maculatus	1
68	2003-06-29	02:38:00	Pimelodus maculatus	2
69	2003-06-29	02:54:00	Pimelodus maculatus	1
70	2003-06-29	02:55:00	Pimelodus maculatus	1
71	2003-06-29	03:04:00	Pimelodus maculatus	1
72	2003-06-29	03:21:00	Pimelodus maculatus	1
73	2003-06-29	03:24:00	Pimelodus maculatus	1
74	2003-06-29	03:35:00	Pimelodus maculatus	1
75	2003-06-29	03:36:00	Pimelodus maculatus	1
76	2003-06-29	03:40:00	Pimelodus maculatus	1
77	2003-06-29	03:44:00	Pimelodus maculatus	3
78	2003-06-29	03:49:00	Pimelodus maculatus	1
79	2003-06-29	03:51:00	Pimelodus maculatus	1
80	2003-06-29	03:58:00	Pimelodus maculatus	1
81	2003-06-29	04:01:00	Pimelodus maculatus	1
82	2003-06-29	04:03:00	Pimelodus maculatus	1
83	2003-06-29	04:07:00	Pimelodus maculatus	1
84	2003-06-29	04:08:00	Pimelodus maculatus	1
85	2003-06-29	04:10:00	Pimelodus maculatus	1
86	2003-06-29	04:12:00	Pimelodus maculatus	1
87	2003-06-29	04:13:00	Pimelodus maculatus	1
88	2003-06-29	04:17:00	Pimelodus maculatus	2
89	2003-06-29	04:19:00	Pimelodus maculatus	1
90	2003-06-29	04:27:00	Pimelodus maculatus	1
91	2003-06-29	04:32:00	Pimelodus maculatus	1
92	2003-06-29	04:41:00	Pimelodus maculatus	1
93	2003-06-29	04:44:00	Pimelodus maculatus	1
94	2003-06-29	04:52:00	Pimelodus maculatus	1
95	2003-06-29	04:55:00	Pimelodus maculatus	1
96	2003-06-29	05:02:00	Pimelodus maculatus	1
97	2003-06-29	05:03:00	Pimelodus maculatus	1
98	2003-06-29	05:16:00	Pimelodus maculatus	1
99	2003-06-29	05:19:00	Pimelodus maculatus	1
100	2003-06-29	05:31:00	Pimelodus maculatus	1
101	2003-06-29	05:32:00	Pimelodus maculatus	1
102	2003-06-29	05:35:00	Pimelodus maculatus	1
103	2003-06-29	05:39:00	Pimelodus maculatus	1
104	2003-06-29	05:48:00	Pimelodus maculatus	1
105	2003-06-29	05:49:00	Pimelodus maculatus	1
106	2003-06-29	05:50:00	Pimelodus maculatus	1
107	2003-06-29	06:13:00	Pimelodus maculatus	2
108	2003-06-29	06:14:00	Pimelodus maculatus	1
109	2003-06-29	06:17:00	Pimelodus maculatus	1
110	2003-06-29	06:18:00	Pimelodus maculatus	1
111	2003-06-29	06:36:00	Pimelodus maculatus	1
112	2003-06-29	07:04:00	Pimelodus maculatus	1
113	2003-06-29	08:02:00	Acestrorhynchus lacustris	1
114	2003-06-29	13:47:00	Pimelodus maculatus	1
115	2003-06-29	18:13:00	Cichla sp.	1
116	2003-06-29	21:01:00	Pimelodus maculatus	1
117	2003-06-29	21:07:00	Pimelodus maculatus	1
118	2003-06-29	21:14:00	Clarias gariepinus	1
120	2003-06-29	22:40:00	Pimelodus maculatus	1
121	2003-06-29	23:48:00	Pimelodus maculatus	1
122	2003-07-10	00:05:00	Pimelodus maculatus	1
123	2003-07-10	00:25:00	Pimelodus maculatus	1
124	2003-07-10	01:07:00	Pimelodus maculatus	1
125	2003-07-10	01:30:00	Pimelodus maculatus	1
126	2003-07-10	01:33:00	Pimelodus maculatus	1
127	2003-07-10	02:24:00	Pimelodus maculatus	1
128	2003-07-10	02:35:00	Pimelodus maculatus	1
129	2003-07-10	02:51:00	Pimelodus maculatus	1
130	2003-07-10	03:23:00	Pimelodus maculatus	1
131	2003-07-10	03:51:00	Clarias gariepinus	1
132	2003-07-10	04:44:00	Pimelodus maculatus	1
133	2003-07-10	05:04:00	Pimelodus maculatus	1
134	2003-07-10	06:27:00	Pimelodus maculatus	1
135	2003-07-10	06:28:00	Pimelodus maculatus	1
136	2003-07-10	06:40:00	Pimelodus maculatus	1
137	2003-08-10	00:02:00	Pimelodus maculatus	1
138	2003-08-10	00:16:00	Pimelodus maculatus	1
139	2003-08-10	00:39:00	Pimelodus maculatus	1
140	2003-08-10	00:43:00	Pimelodus maculatus	1
141	2003-08-10	01:20:00	Pimelodus maculatus	1
142	2003-08-10	01:23:00	Pimelodus maculatus	1
143	2003-08-10	01:26:00	Pimelodus maculatus	1
144	2003-08-10	01:32:00	Pimelodus maculatus	1
145	2003-08-10	01:59:00	Pimelodus maculatus	1
146	2003-08-10	02:35:00	Salminus brasiliensis	1
147	2003-08-10	02:38:00	Pimelodus maculatus	1
148	2003-08-10	03:00:00	Pimelodus maculatus	2
149	2003-08-10	03:04:00	Pimelodus maculatus	1
150	2003-08-10	03:05:00	Pimelodus maculatus	2
151	2003-08-10	03:24:00	Pimelodus maculatus	2
152	2003-08-10	03:32:00	Pimelodus maculatus	1
153	2003-08-10	03:53:00	Pimelodus maculatus	2
154	2003-08-10	03:57:00	Pimelodus maculatus	1
155	2003-08-10	04:07:00	Pimelodus maculatus	1
156	2003-08-10	04:16:00	Pimelodus maculatus	1
157	2003-08-10	04:18:00	Pimelodus maculatus	3
159	2003-08-10	04:30:00	Pimelodus maculatus	1
160	2003-08-10	04:39:00	Pimelodus maculatus	1
161	2003-08-10	04:49:00	Pimelodus maculatus	1
163	2003-08-10	04:53:00	Pimelodus maculatus	1
164	2003-08-10	04:55:00	Pimelodus maculatus	1
165	2003-08-10	05:03:00	Pimelodus maculatus	1
166	2003-08-10	05:06:00	Pimelodus maculatus	2
167	2003-08-10	05:09:00	Pimelodus maculatus	1
168	2003-08-10	05:12:00	Pimelodus maculatus	1
169	2003-08-10	05:19:00	Pimelodus maculatus	1
170	2003-08-10	05:29:00	Pimelodus maculatus	1
171	2003-08-10	05:37:00	Pimelodus maculatus	1
172	2003-08-10	05:38:00	Pimelodus maculatus	1
173	2003-08-10	05:49:00	Pimelodus maculatus	1
174	2003-08-10	05:53:00	Pimelodus maculatus	1
175	2003-08-10	05:54:00	Pimelodus maculatus	1
176	2003-08-10	05:55:00	Pimelodus maculatus	1
177	2003-08-10	06:10:00	Pimelodus maculatus	2
178	2003-08-10	06:11:00	Pimelodus maculatus	2
179	2003-08-10	06:12:00	Pimelodus maculatus	1
180	2003-08-10	06:28:00	Pimelodus maculatus	1
181	2003-08-10	06:41:00	Pimelodus maculatus	1
182	2003-08-10	06:50:00	Pimelodus maculatus	1
183	2003-08-10	06:54:00	Pimelodus maculatus	1
184	2003-08-10	07:25:00	Pimelodus maculatus	1
185	2003-08-10	08:30:00	Salminus hilarii	1
186	2003-08-10	11:31:00	Schizodon nasutus	1
187	2003-08-10	20:11:00	Pimelodus maculatus	1
188	2003-08-10	20:20:00	Pimelodus maculatus	1
189	2003-08-10	20:23:00	Pimelodus maculatus	1
190	2003-08-10	21:00:00	Pimelodus maculatus	1
191	2003-08-10	21:15:00	Pimelodus maculatus	1
192	2003-08-10	21:34:00	Pimelodus maculatus	1
193	2003-08-10	22:40:00	Pimelodus maculatus	1
194	2003-08-10	23:20:00	Pimelodus maculatus	1
195	2003-08-10	23:28:00	Leporinus octofasciatus	1
196	2003-08-10	23:42:00	Leporinus octofasciatus	1
197	2003-08-10	23:47:00	Pimelodus maculatus	1
198	2003-08-17	00:13:00	Pimelodus maculatus	1
199	2003-08-17	00:24:00	Pimelodus maculatus	2
200	2003-08-17	00:45:00	Pimelodus maculatus	1
201	2003-08-17	00:51:00	Pimelodus maculatus	1
202	2003-08-17	00:54:00	Pimelodus maculatus	1
203	2003-08-17	00:56:00	Pimelodus maculatus	1
204	2003-08-17	01:32:00	Pimelodus maculatus	1
205	2003-08-17	01:36:00	Pimelodus maculatus	1
206	2003-08-17	01:36:00	Pimelodus maculatus	1
207	2003-08-17	01:37:00	Pimelodus maculatus	2
208	2003-08-17	01:38:00	Pimelodus maculatus	1
209	2003-08-17	01:47:00	Pimelodus maculatus	1
210	2003-08-17	02:15:00	Pimelodus maculatus	1
211	2003-08-17	02:16:00	Pimelodus maculatus	1
212	2003-08-17	02:31:00	Pimelodus maculatus	1
213	2003-08-17	02:34:00	Pimelodus maculatus	1
214	2003-08-17	02:35:00	Pimelodus maculatus	1
215	2003-08-17	03:01:00	Pimelodus maculatus	1
216	2003-08-17	03:13:00	Pimelodus maculatus	1
217	2003-08-17	03:24:00	Pimelodus maculatus	1
218	2003-08-17	03:37:00	Pimelodus maculatus	1
219	2003-08-17	03:43:00	Pimelodus maculatus	1
220	2003-08-17	03:44:00	Pimelodus maculatus	1
221	2003-08-17	03:48:00	Pimelodus maculatus	1
222	2003-08-17	03:51:00	Pimelodus maculatus	2
223	2003-08-17	04:07:00	Pimelodus maculatus	1
224	2003-08-17	04:08:00	Pimelodus maculatus	1
225	2003-08-17	04:09:00	Pimelodus maculatus	1
226	2003-08-17	04:13:00	Pimelodus maculatus	2
227	2003-08-17	04:15:00	Pimelodus maculatus	1
228	2003-08-17	04:19:00	Pimelodus maculatus	1
229	2003-08-17	04:27:00	Pimelodus maculatus	1
230	2003-08-17	04:57:00	Pimelodus maculatus	1
231	2003-08-17	05:14:00	Pimelodus maculatus	1
232	2003-08-17	05:49:00	Pimelodus maculatus	1
233	2003-08-17	06:27:00	Pimelodus maculatus	1
234	2003-08-17	06:37:00	Pimelodus maculatus	1
235	2003-08-17	07:28:00	Pimelodus maculatus	1
236	2003-08-17	07:35:00	Pimelodus maculatus	1
237	2003-08-17	19:12:00	Salminus hilarii	1
238	2003-08-17	21:33:00	Pimelodus maculatus	1
239	2003-08-25	00:41:00	Pimelodus maculatus	1
240	2003-08-25	01:07:00	Pimelodus maculatus	1
241	2003-08-25	01:47:00	Pimelodus maculatus	1
242	2003-08-25	01:54:00	Pimelodus maculatus	1
243	2003-08-25	02:37:00	Pimelodus maculatus	1
244	2003-08-25	03:19:00	Pimelodus maculatus	2
245	2003-08-25	03:45:00	Pimelodus maculatus	1
246	2003-08-25	03:46:00	Pimelodus maculatus	1
247	2003-08-25	03:58:00	Pimelodus maculatus	1
248	2003-08-25	04:23:00	Pimelodus maculatus	1
249	2003-08-25	05:01:00	Pimelodus maculatus	1
250	2003-08-25	18:00:00	Salminus hilarii	1
251	2003-09-02	00:07:00	Pimelodus maculatus	1
252	2003-09-02	00:15:00	Pimelodus maculatus	1
253	2003-09-02	00:20:00	Pimelodus maculatus	1
254	2003-09-02	00:21:00	Pimelodus maculatus	1
255	2003-09-02	00:22:00	Pimelodus maculatus	1
256	2003-09-02	00:40:00	Pimelodus maculatus	1
257	2003-09-02	00:45:00	Pimelodus maculatus	1
258	2003-09-02	00:46:00	Pimelodus maculatus	1
259	2003-09-02	00:48:00	Pimelodus maculatus	1
260	2003-09-02	00:55:00	Pimelodus maculatus	1
261	2003-09-02	00:59:00	Pimelodus maculatus	1
262	2003-09-02	01:11:00	Pimelodus maculatus	1
263	2003-09-02	01:22:00	Pimelodus maculatus	1
264	2003-09-02	01:27:00	Pimelodus maculatus	1
265	2003-09-02	01:28:00	Pimelodus maculatus	1
266	2003-09-02	01:30:00	Pimelodus maculatus	2
267	2003-09-02	01:31:00	Pimelodus maculatus	1
268	2003-09-02	01:36:00	Pimelodus maculatus	1
269	2003-09-02	01:42:00	Salminus hilarii	1
270	2003-09-02	01:45:00	Pimelodus maculatus	2
271	2003-09-02	01:51:00	Pimelodus maculatus	1
272	2003-09-02	01:53:00	Pimelodus maculatus	1
273	2003-09-02	01:54:00	Pimelodus maculatus	1
274	2003-09-02	01:55:00	Pimelodus maculatus	1
275	2003-09-02	01:59:00	Pimelodus maculatus	1
276	2003-09-02	02:02:00	Pimelodus maculatus	1
277	2003-09-02	02:03:00	Pimelodus maculatus	1
278	2003-09-02	02:05:00	Pimelodus maculatus	2
279	2003-09-02	02:08:00	Pimelodus maculatus	2
280	2003-09-02	02:14:00	Pimelodus maculatus	1
281	2003-09-02	02:16:00	Pimelodus maculatus	1
282	2003-09-02	02:34:00	Pimelodus maculatus	2
283	2003-09-02	03:01:00	Pimelodus maculatus	5
284	2003-09-02	03:05:00	Pimelodus maculatus	1
285	2003-09-02	03:08:00	Pimelodus maculatus	2
286	2003-09-02	03:10:00	Pimelodus maculatus	3
287	2003-09-02	03:11:00	Pimelodus maculatus	1
288	2003-09-02	03:16:00	Pimelodus maculatus	2
289	2003-09-02	03:22:00	Pimelodus maculatus	1
290	2003-09-02	03:24:00	Pimelodus maculatus	1
291	2003-09-02	03:28:00	Pimelodus maculatus	2
292	2003-09-02	03:33:00	Pimelodus maculatus	1
293	2003-09-02	03:34:00	Pimelodus maculatus	1
294	2003-09-02	03:36:00	Pimelodus maculatus	2
295	2003-09-02	03:38:00	Pimelodus maculatus	1
296	2003-09-02	03:43:00	Pimelodus maculatus	2
297	2003-09-02	03:45:00	Pimelodus maculatus	1
298	2003-09-02	03:47:00	Pimelodus maculatus	1
299	2003-09-02	03:48:00	Pimelodus maculatus	3
300	2003-09-02	03:52:00	Pimelodus maculatus	1
301	2003-09-02	04:06:00	Pimelodus maculatus	1
302	2003-09-02	04:07:00	Pimelodus maculatus	1
303	2003-09-02	04:10:00	Pimelodus maculatus	1
304	2003-09-02	04:12:00	Pimelodus maculatus	1
305	2003-09-02	04:19:00	Pimelodus maculatus	1
306	2003-09-02	04:28:00	Pimelodus maculatus	1
307	2003-09-02	04:30:00	Pimelodus maculatus	2
308	2003-09-02	04:31:00	Pimelodus maculatus	1
309	2003-09-02	04:37:00	Pimelodus maculatus	1
310	2003-09-02	04:41:00	Pimelodus maculatus	1
311	2003-09-02	04:45:00	Pimelodus maculatus	4
312	2003-09-02	04:48:00	Pimelodus maculatus	1
313	2003-09-02	04:51:00	Pimelodus maculatus	2
314	2003-09-02	04:53:00	Pimelodus maculatus	3
315	2003-09-02	05:04:00	Pimelodus maculatus	1
316	2003-09-02	05:06:00	Pimelodus maculatus	4
317	2003-09-02	05:08:00	Pimelodus maculatus	3
318	2003-09-02	05:19:00	Pimelodus maculatus	2
319	2003-09-02	05:23:00	Pimelodus maculatus	2
320	2003-09-02	05:24:00	Pimelodus maculatus	1
322	2003-09-02	05:41:00	Pimelodus maculatus	1
323	2003-09-02	05:48:00	Pimelodus maculatus	3
324	2003-09-02	06:04:00	Pimelodus maculatus	1
325	2003-09-02	06:06:00	Pimelodus maculatus	1
326	2003-09-02	06:08:00	Pimelodus maculatus	1
327	2003-09-02	07:22:00	Pimelodus maculatus	1
329	2003-09-02	09:25:00	Schizodon nasutus	1
330	2003-09-02	18:31:00	Pimelodus maculatus	1
331	2003-09-02	18:37:00	Pimelodus maculatus	3
332	2003-09-02	18:41:00	Pimelodus maculatus	1
333	2003-09-02	18:52:00	Pimelodus maculatus	2
334	2003-09-02	18:54:00	Pimelodus maculatus	1
335	2003-09-02	18:55:00	Pimelodus maculatus	1
336	2003-09-02	18:57:00	Pimelodus maculatus	1
337	2003-09-02	19:01:00	Pimelodus maculatus	1
338	2003-09-02	19:06:00	Pimelodus maculatus	1
339	2003-09-02	19:09:00	Pimelodus maculatus	2
340	2003-09-02	19:26:00	Pimelodus maculatus	1
341	2003-09-02	19:30:00	Pimelodus maculatus	1
342	2003-09-02	19:32:00	Pimelodus maculatus	1
343	2003-09-02	19:34:00	Pimelodus maculatus	3
344	2003-09-02	19:48:00	Pimelodus maculatus	1
345	2003-09-02	19:52:00	Pimelodus maculatus	1
346	2003-09-02	19:55:00	Pimelodus maculatus	1
347	2003-09-02	20:03:00	Pimelodus maculatus	1
348	2003-09-02	20:09:00	Pimelodus maculatus	1
349	2003-09-02	20:10:00	Pimelodus maculatus	1
350	2003-09-02	20:13:00	Pimelodus maculatus	1
351	2003-09-02	20:14:00	Pimelodus maculatus	1
352	2003-09-02	20:17:00	Pimelodus maculatus	1
353	2003-09-02	20:27:00	Pimelodus maculatus	1
354	2003-09-02	20:34:00	Pimelodus maculatus	1
355	2003-09-02	20:47:00	Pimelodus maculatus	1
356	2003-09-02	20:50:00	Pimelodus maculatus	2
357	2003-09-02	20:58:00	Pimelodus maculatus	1
358	2003-09-02	21:01:00	Pimelodus maculatus	1
359	2003-09-02	21:05:00	Pimelodus maculatus	3
360	2003-09-02	21:09:00	Pimelodus maculatus	1
361	2003-09-02	21:13:00	Pimelodus maculatus	1
362	2003-09-02	21:14:00	Pimelodus maculatus	1
363	2003-09-02	21:19:00	Pimelodus maculatus	1
364	2003-09-02	21:20:00	Pimelodus maculatus	2
365	2003-09-02	21:24:00	Pimelodus maculatus	1
366	2003-09-02	21:26:00	Pimelodus maculatus	4
367	2003-09-02	21:29:00	Pimelodus maculatus	1
368	2003-09-02	21:31:00	Pimelodus maculatus	1
369	2003-09-02	21:32:00	Pimelodus maculatus	1
370	2003-09-02	21:34:00	Pimelodus maculatus	1
371	2003-09-02	21:35:00	Pimelodus maculatus	3
372	2003-09-02	21:36:00	Pimelodus maculatus	1
373	2003-09-02	21:39:00	Pimelodus maculatus	2
374	2003-09-02	21:40:00	Pimelodus maculatus	1
375	2003-09-02	21:43:00	Pimelodus maculatus	1
376	2003-09-02	21:44:00	Pimelodus maculatus	1
377	2003-09-02	21:45:00	Pimelodus maculatus	7
378	2003-09-02	21:46:00	Pimelodus maculatus	1
379	2003-09-02	21:47:00	Pimelodus maculatus	1
380	2003-09-02	21:51:00	Pimelodus maculatus	1
381	2003-09-02	21:52:00	Pimelodus maculatus	2
382	2003-09-02	21:54:00	Pimelodus maculatus	2
383	2003-09-02	21:55:00	Pimelodus maculatus	5
384	2003-09-02	21:57:00	Pimelodus maculatus	2
385	2003-09-02	21:58:00	Pimelodus maculatus	5
386	2003-09-02	22:02:00	Pimelodus maculatus	1
387	2003-09-02	22:03:00	Pimelodus maculatus	3
388	2003-09-02	22:04:00	Pimelodus maculatus	2
389	2003-09-02	22:06:00	Pimelodus maculatus	1
390	2003-09-02	22:12:00	Pimelodus maculatus	2
391	2003-09-02	22:13:00	Pimelodus maculatus	2
392	2003-09-02	22:15:00	Pimelodus maculatus	1
393	2003-09-02	22:16:00	Pimelodus maculatus	1
394	2003-09-02	22:17:00	Pimelodus maculatus	2
395	2003-09-02	22:18:00	Pimelodus maculatus	2
396	2003-09-02	22:19:00	Pimelodus maculatus	1
397	2003-09-02	22:22:00	Pimelodus maculatus	1
398	2003-09-02	22:26:00	Pimelodus maculatus	4
399	2003-09-02	22:27:00	Pimelodus maculatus	2
400	2003-09-02	22:28:00	Pimelodus maculatus	1
401	2003-09-02	22:29:00	Pimelodus maculatus	3
402	2003-09-02	22:33:00	Pimelodus maculatus	1
403	2003-09-02	22:36:00	Pimelodus maculatus	1
404	2003-09-02	22:39:00	Pimelodus maculatus	5
405	2003-09-02	22:42:00	Pimelodus maculatus	1
406	2003-09-02	22:44:00	Pimelodus maculatus	1
407	2003-09-02	22:45:00	Pimelodus maculatus	1
408	2003-09-02	22:46:00	Pimelodus maculatus	3
409	2003-09-02	22:49:00	Pimelodus maculatus	1
410	2003-09-02	22:50:00	Pimelodus maculatus	8
411	2003-09-02	22:51:00	Pimelodus maculatus	1
412	2003-09-02	22:52:00	Pimelodus maculatus	2
413	2003-09-02	22:55:00	Pimelodus maculatus	5
414	2003-09-02	22:56:00	Pimelodus maculatus	6
415	2003-09-02	22:57:00	Pimelodus maculatus	3
416	2003-09-02	22:59:00	Pimelodus maculatus	3
417	2003-09-02	23:03:00	Pimelodus maculatus	6
418	2003-09-02	23:04:00	Pimelodus maculatus	6
419	2003-09-02	23:08:00	Pimelodus maculatus	3
420	2003-09-02	23:11:00	Pimelodus maculatus	7
421	2003-09-02	23:12:00	Pimelodus maculatus	3
422	2003-09-02	23:13:00	Pimelodus maculatus	2
423	2003-09-02	23:16:00	Pimelodus maculatus	1
424	2003-09-02	23:17:00	Pimelodus maculatus	1
425	2003-09-02	23:19:00	Pimelodus maculatus	1
426	2003-09-02	23:20:00	Pimelodus maculatus	2
427	2003-09-02	23:21:00	Pimelodus maculatus	6
428	2003-09-02	23:22:00	Pimelodus maculatus	1
429	2003-09-02	23:23:00	Pimelodus maculatus	2
430	2003-09-02	23:24:00	Pimelodus maculatus	1
431	2003-09-02	23:26:00	Pimelodus maculatus	9
432	2003-09-02	23:27:00	Pimelodus maculatus	5
433	2003-09-02	23:28:00	Pimelodus maculatus	1
434	2003-09-02	23:32:00	Pimelodus maculatus	5
435	2003-09-02	23:33:00	Pimelodus maculatus	4
436	2003-09-02	23:34:00	Pimelodus maculatus	3
437	2003-09-02	23:35:00	Pimelodus maculatus	4
438	2003-09-02	23:37:00	Pimelodus maculatus	1
439	2003-09-02	23:49:00	Pimelodus maculatus	1
440	2003-09-09	00:00:00	Pimelodus maculatus	1
441	2003-09-09	00:05:00	Pimelodus maculatus	1
442	2003-09-09	00:06:00	Pimelodus maculatus	5
443	2003-09-09	00:17:00	Pimelodus maculatus	2
444	2003-09-09	00:21:00	Pimelodus maculatus	1
445	2003-09-09	00:24:00	Pimelodus maculatus	1
446	2003-09-09	00:34:00	Salminus hilarii	1
447	2003-09-09	00:36:00	Pimelodus maculatus	1
448	2003-09-09	01:12:00	Pimelodus maculatus	1
449	2003-09-09	01:13:00	Pimelodus maculatus	1
450	2003-09-09	01:22:00	Pimelodus maculatus	1
451	2003-09-09	01:26:00	Pimelodus maculatus	1
452	2003-09-09	01:38:00	Pimelodus maculatus	1
453	2003-09-09	01:39:00	Pimelodus maculatus	1
454	2003-09-09	01:46:00	Pimelodus maculatus	1
455	2003-09-09	01:48:00	Pimelodus maculatus	1
456	2003-09-09	01:49:00	Pimelodus maculatus	2
458	2003-09-09	01:57:00	Pimelodus maculatus	1
459	2003-09-09	02:00:00	Pimelodus maculatus	1
460	2003-09-09	02:05:00	Pimelodus maculatus	1
461	2003-09-09	02:07:00	Pimelodus maculatus	2
462	2003-09-09	02:09:00	Pimelodus maculatus	1
463	2003-09-09	02:20:00	Pimelodus maculatus	1
464	2003-09-09	02:42:00	Pimelodus maculatus	1
465	2003-09-09	02:47:00	Pimelodus maculatus	2
467	2003-09-09	02:51:00	Pimelodus maculatus	1
468	2003-09-09	02:55:00	Pimelodus maculatus	1
469	2003-09-09	02:59:00	Pimelodus maculatus	1
470	2003-09-09	03:10:00	Pimelodus maculatus	2
471	2003-09-09	03:14:00	Pimelodus maculatus	1
472	2003-09-09	03:15:00	Pimelodus maculatus	1
473	2003-09-09	03:16:00	Pimelodus maculatus	6
474	2003-09-09	03:18:00	Pimelodus maculatus	1
475	2003-09-09	03:19:00	Pimelodus maculatus	1
476	2003-09-09	03:21:00	Pimelodus maculatus	1
477	2003-09-09	03:24:00	Pimelodus maculatus	2
478	2003-09-09	03:28:00	Pimelodus maculatus	1
479	2003-09-09	03:29:00	Pimelodus maculatus	2
480	2003-09-09	03:38:00	Pimelodus maculatus	1
481	2003-09-09	03:43:00	Pimelodus maculatus	2
482	2003-09-09	03:45:00	Pimelodus maculatus	1
483	2003-09-09	03:48:00	Pimelodus maculatus	2
484	2003-09-09	03:51:00	Pimelodus maculatus	2
486	2003-09-09	03:59:00	Pimelodus maculatus	1
487	2003-09-09	04:05:00	Pimelodus maculatus	1
488	2003-09-09	04:05:00	Salminus hilarii	1
489	2003-09-09	04:06:00	Pimelodus maculatus	1
490	2003-09-09	04:07:00	Pimelodus maculatus	5
491	2003-09-09	04:08:00	Pimelodus maculatus	1
492	2003-09-09	04:10:00	Pimelodus maculatus	1
493	2003-09-09	04:12:00	Pimelodus maculatus	1
494	2003-09-09	04:17:00	Pimelodus maculatus	1
495	2003-09-09	04:20:00	Pimelodus maculatus	1
496	2003-09-09	04:23:00	Pimelodus maculatus	1
497	2003-09-09	04:25:00	Pimelodus maculatus	1
498	2003-09-09	04:29:00	Pimelodus maculatus	2
499	2003-09-09	04:34:00	Pimelodus maculatus	2
500	2003-09-09	04:35:00	Salminus hilarii	1
501	2003-09-09	04:39:00	Pimelodus maculatus	3
502	2003-09-09	04:43:00	Pimelodus maculatus	1
503	2003-09-09	04:47:00	Pimelodus maculatus	2
504	2003-09-09	04:50:00	Pimelodus maculatus	1
505	2003-09-09	04:52:00	Pimelodus maculatus	1
506	2003-09-09	04:54:00	Pimelodus maculatus	1
508	2003-09-09	05:04:00	Pimelodus maculatus	1
509	2003-09-09	05:05:00	Pimelodus maculatus	1
510	2003-09-09	05:19:00	Pimelodus maculatus	1
512	2003-09-09	05:24:00	Salminus hilarii	1
513	2003-09-09	05:28:00	Pimelodus maculatus	1
515	2003-09-09	06:18:00	Leporinus octofasciatus	1
517	2003-09-09	06:26:00	Leporinus octofasciatus	1
518	2003-09-09	06:28:00	Leporinus octofasciatus	1
519	2003-09-09	06:42:00	Leporinus octofasciatus	1
520	2003-09-09	06:58:00	Leporinus octofasciatus	1
522	2003-09-09	07:11:00	Leporinus octofasciatus	1
523	2003-09-09	08:04:00	Schizodon nasutus	1
524	2003-09-09	08:16:00	Leporinus octofasciatus	1
525	2003-09-09	09:47:00	Leporinus octofasciatus	1
526	2003-09-09	10:32:00	Leporinus octofasciatus	1
527	2003-09-09	10:58:00	Leporinus octofasciatus	2
528	2003-09-09	13:00:00	Leporinus octofasciatus	1
530	2003-09-09	14:00:00	Leporinus octofasciatus	1
532	2003-09-09	15:13:00	Salminus hilarii	1
535	2003-09-09	16:10:00	Salminus hilarii	1
537	2003-09-09	16:52:00	Salminus hilarii	1
540	2003-09-09	17:28:00	Leporinus octofasciatus	1
542	2003-09-09	17:43:00	Leporinus octofasciatus	1
543	2003-09-09	17:55:00	Leporinus octofasciatus	1
544	2003-09-09	18:07:00	Salminus hilarii	1
545	2003-09-09	18:16:00	Pimelodus maculatus	1
546	2003-09-09	18:22:00	Pimelodus maculatus	3
547	2003-09-09	18:23:00	Pimelodus maculatus	2
548	2003-09-09	18:24:00	Pimelodus maculatus	1
549	2003-09-09	18:26:00	Pimelodus maculatus	1
550	2003-09-09	18:42:00	Pimelodus maculatus	1
551	2003-09-09	18:43:00	Pimelodus maculatus	35
552	2003-09-09	19:37:00	Pimelodus maculatus	1
553	2003-09-09	19:49:00	Pimelodus maculatus	1
554	2003-09-09	19:52:00	Pimelodus maculatus	1
555	2003-09-09	19:56:00	Pimelodus maculatus	2
556	2003-09-09	19:58:00	Pimelodus maculatus	1
557	2003-09-09	20:19:00	Pimelodus maculatus	1
558	2003-09-09	20:29:00	Pimelodus maculatus	1
559	2003-09-09	20:35:00	Pimelodus maculatus	1
560	2003-09-09	21:00:00	Pimelodus maculatus	1
561	2003-09-09	21:05:00	Pimelodus maculatus	1
562	2003-09-09	21:14:00	Pimelodus maculatus	2
563	2003-09-09	21:30:00	Pimelodus maculatus	1
564	2003-09-09	21:46:00	Pimelodus maculatus	1
565	2003-09-09	22:22:00	Pimelodus maculatus	1
566	2003-09-09	22:35:00	Pimelodus maculatus	2
567	2003-09-09	22:41:00	Pimelodus maculatus	2
568	2003-09-09	23:00:00	Pimelodus maculatus	10
570	2003-09-12	00:19:00	Pimelodus maculatus	2
571	2003-09-12	00:28:00	Pimelodus maculatus	2
572	2003-09-12	00:35:00	Pimelodus maculatus	2
573	2003-09-12	00:44:00	Pimelodus maculatus	1
574	2003-09-12	00:47:00	Pimelodus maculatus	3
575	2003-09-12	00:53:00	Pimelodus maculatus	1
576	2003-09-12	01:02:00	Pimelodus maculatus	1
577	2003-09-12	01:05:00	Pimelodus maculatus	5
578	2003-09-12	01:07:00	Pimelodus maculatus	1
580	2003-09-12	01:26:00	Pimelodus maculatus	1
583	2003-09-12	01:46:00	Pimelodus maculatus	1
584	2003-09-12	01:48:00	Pimelodus maculatus	2
585	2003-09-12	01:50:00	Salminus hilarii	1
587	2003-09-12	01:54:00	Pimelodus maculatus	1
588	2003-09-12	02:03:00	Pimelodus maculatus	1
589	2003-09-12	02:19:00	Pimelodus maculatus	1
590	2003-09-12	02:21:00	Pimelodus maculatus	3
591	2003-09-12	02:23:00	Pimelodus maculatus	3
592	2003-09-12	02:26:00	Pimelodus maculatus	2
593	2003-09-12	02:30:00	Pimelodus maculatus	2
594	2003-09-12	02:32:00	Pimelodus maculatus	3
595	2003-09-12	02:34:00	Pimelodus maculatus	1
596	2003-09-12	02:37:00	Pimelodus maculatus	2
597	2003-09-12	02:41:00	Pimelodus maculatus	1
598	2003-09-12	02:43:00	Pimelodus maculatus	1
600	2003-09-12	02:55:00	Pimelodus maculatus	2
601	2003-09-12	03:02:00	Pimelodus maculatus	1
602	2003-09-12	03:09:00	Pimelodus maculatus	1
603	2003-09-12	03:12:00	Pimelodus maculatus	3
604	2003-09-12	03:16:00	Pimelodus maculatus	2
605	2003-09-12	03:20:00	Pimelodus maculatus	2
606	2003-09-12	03:23:00	Pimelodus maculatus	1
608	2003-09-12	03:27:00	Pimelodus maculatus	1
609	2003-09-12	03:30:00	Pimelodus maculatus	1
610	2003-09-12	03:31:00	Pimelodus maculatus	2
611	2003-09-12	03:40:00	Pimelodus maculatus	1
612	2003-09-12	03:46:00	Pimelodus maculatus	1
613	2003-09-12	03:50:00	Pimelodus maculatus	1
614	2003-09-12	03:55:00	Pimelodus maculatus	4
615	2003-09-12	04:02:00	Pimelodus maculatus	2
616	2003-09-12	04:08:00	Pimelodus maculatus	1
617	2003-09-12	04:11:00	Pimelodus maculatus	1
618	2003-09-12	04:17:00	Pimelodus maculatus	3
619	2003-09-12	04:20:00	Pimelodus maculatus	3
620	2003-09-12	04:26:00	Salminus hilarii	1
622	2003-09-12	04:29:00	Pimelodus maculatus	1
624	2003-09-12	04:36:00	Salminus hilarii	1
625	2003-09-12	04:37:00	Pimelodus maculatus	1
626	2003-09-12	04:42:00	Pimelodus maculatus	2
627	2003-09-12	04:45:00	Pimelodus maculatus	1
628	2003-09-12	04:59:00	Pimelodus maculatus	1
629	2003-09-12	05:04:00	Pimelodus maculatus	1
631	2003-09-12	05:13:00	Pimelodus maculatus	1
632	2003-09-12	05:14:00	Pimelodus maculatus	1
633	2003-09-12	05:15:00	Salminus hilarii	1
634	2003-09-12	05:15:00	Pimelodus maculatus	8
636	2003-09-12	05:16:00	Pimelodus maculatus	2
637	2003-09-12	05:20:00	Pimelodus maculatus	1
638	2003-09-12	05:27:00	Salminus hilarii	1
639	2003-09-12	05:47:00	Pimelodus maculatus	1
640	2003-09-12	05:52:00	Pimelodus maculatus	3
641	2003-09-12	06:06:00	Salminus hilarii	1
643	2003-09-12	06:12:00	Salminus hilarii	1
645	2003-09-12	10:25:00	Leporinus octofasciatus	2
646	2003-09-12	17:27:00	Leporinus octofasciatus	1
648	2003-09-12	19:45:00	Pimelodus maculatus	1
649	2003-09-12	20:02:00	Pimelodus maculatus	1
650	2003-09-12	20:04:00	Pimelodus maculatus	1
651	2003-09-12	20:07:00	Pimelodus maculatus	2
652	2003-09-12	20:09:00	Pimelodus maculatus	1
653	2003-09-12	20:10:00	Pimelodus maculatus	3
654	2003-09-12	20:15:00	Pimelodus maculatus	7
655	2003-09-12	20:18:00	Pimelodus maculatus	1
657	2003-09-12	20:22:00	Pimelodus maculatus	1
658	2003-09-12	20:24:00	Pimelodus maculatus	1
659	2003-09-12	20:26:00	Pimelodus maculatus	2
661	2003-09-12	20:30:00	Pimelodus maculatus	2
662	2003-09-12	20:36:00	Pimelodus maculatus	2
663	2003-09-12	20:37:00	Pimelodus maculatus	2
664	2003-09-12	20:45:00	Pimelodus maculatus	1
665	2003-09-12	21:00:00	Pimelodus maculatus	1
666	2003-09-12	21:26:00	Pimelodus maculatus	1
667	2003-09-12	21:49:00	Pimelodus maculatus	2
668	2003-09-12	22:09:00	Pimelodus maculatus	2
669	2003-09-12	22:10:00	Pimelodus maculatus	1
671	2003-09-12	22:39:00	Pimelodus maculatus	1
672	2003-09-12	22:42:00	Pimelodus maculatus	2
673	2003-09-12	22:44:00	Pimelodus maculatus	1
674	2003-09-12	22:51:00	Pimelodus maculatus	2
675	2003-09-12	23:02:00	Pimelodus maculatus	1
676	2003-09-12	23:17:00	Pimelodus maculatus	1
678	2003-09-12	23:26:00	Pimelodus maculatus	1
679	2003-09-12	1900-01-01 08:39:00	Pimelodus maculatus	1
680	2003-09-12	23:49:00	Pimelodus maculatus	1
681	2003-09-23	00:00:00	Pimelodus maculatus	1
682	2003-09-23	00:03:00	Pimelodus maculatus	1
683	2003-09-23	00:04:00	Pimelodus maculatus	2
684	2003-09-23	00:13:00	Pimelodus maculatus	2
685	2003-09-23	00:15:00	Pimelodus maculatus	1
686	2003-09-23	00:18:00	Pimelodus maculatus	1
687	2003-09-23	00:22:00	Pimelodus maculatus	2
688	2003-09-23	00:26:00	Pimelodus maculatus	1
689	2003-09-23	00:31:00	Pimelodus maculatus	2
690	2003-09-23	00:32:00	Pimelodus maculatus	1
691	2003-09-23	00:34:00	Pimelodus maculatus	1
692	2003-09-23	00:35:00	Pimelodus maculatus	1
693	2003-09-23	00:45:00	Pimelodus maculatus	1
694	2003-09-23	00:46:00	Pimelodus maculatus	2
695	2003-09-23	00:48:00	Pimelodus maculatus	2
696	2003-09-23	00:51:00	Pimelodus maculatus	1
697	2003-09-23	00:53:00	Pimelodus maculatus	1
699	2003-09-23	00:58:00	Pimelodus maculatus	2
700	2003-09-23	00:59:00	Pimelodus maculatus	3
701	2003-09-23	01:01:00	Pimelodus maculatus	2
702	2003-09-23	01:05:00	Pimelodus maculatus	1
704	2003-09-23	01:08:00	Pimelodus maculatus	2
705	2003-09-23	01:09:00	Pimelodus maculatus	4
706	2003-09-23	01:19:00	Pimelodus maculatus	1
707	2003-09-23	01:23:00	Pimelodus maculatus	1
708	2003-09-23	01:32:00	Pimelodus maculatus	2
709	2003-09-23	01:50:00	Pimelodus maculatus	1
710	2003-09-23	01:57:00	Pimelodus maculatus	1
711	2003-09-23	02:27:00	Pimelodus maculatus	1
712	2003-09-23	02:32:00	Pimelodus maculatus	1
713	2003-09-23	02:35:00	Pimelodus maculatus	1
714	2003-09-23	02:44:00	Pimelodus maculatus	1
715	2003-09-23	03:05:00	Pimelodus maculatus	1
716	2003-09-23	03:16:00	Pimelodus maculatus	1
717	2003-09-23	03:48:00	Pimelodus maculatus	1
718	2003-09-23	03:57:00	Pimelodus maculatus	1
719	2003-09-23	04:01:00	Pimelodus maculatus	1
720	2003-09-23	04:03:00	Pimelodus maculatus	1
721	2003-09-23	04:30:00	Pimelodus maculatus	1
722	2003-09-23	04:52:00	Pimelodus maculatus	2
723	2003-09-23	05:48:00	Salminus hilarii	1
725	2003-09-23	18:38:00	Pimelodus maculatus	1
726	2003-09-23	18:55:00	Pimelodus maculatus	1
727	2003-09-23	19:48:00	Pimelodus maculatus	1
728	2003-09-23	20:05:00	Pimelodus maculatus	1
729	2003-09-23	20:16:00	Pimelodus maculatus	1
730	2003-09-23	20:21:00	Pimelodus maculatus	1
731	2003-09-23	21:21:00	Pimelodus maculatus	1
732	2003-09-23	21:33:00	Pimelodus maculatus	1
733	2003-09-23	21:36:00	Pimelodus maculatus	1
734	2003-09-23	21:40:00	Pimelodus maculatus	3
735	2003-09-23	21:43:00	Pimelodus maculatus	2
736	2003-09-23	21:58:00	Pimelodus maculatus	1
737	2003-09-23	21:59:00	Pimelodus maculatus	1
738	2003-09-23	22:08:00	Pimelodus maculatus	1
739	2003-09-23	22:47:00	Pimelodus maculatus	1
741	2003-09-23	23:08:00	Pimelodus maculatus	1
742	2003-09-23	23:12:00	Pimelodus maculatus	1
743	2003-09-29	00:45:00	Pimelodus maculatus	1
744	2003-09-29	00:53:00	Pimelodus maculatus	1
746	2003-09-29	01:25:00	Pimelodus maculatus	1
747	2003-09-29	01:40:00	Pimelodus maculatus	2
748	2003-09-29	01:45:00	Pimelodus maculatus	3
749	2003-09-29	01:48:00	Pimelodus maculatus	2
750	2003-09-29	01:54:00	Pimelodus maculatus	1
751	2003-09-29	02:04:00	Pimelodus maculatus	2
752	2003-09-29	02:05:00	Pimelodus maculatus	1
753	2003-09-29	02:10:00	Pimelodus maculatus	3
754	2003-09-29	02:14:00	Pimelodus maculatus	1
755	2003-09-29	02:19:00	Pimelodus maculatus	1
756	2003-09-29	02:20:00	Pimelodus maculatus	1
757	2003-09-29	02:22:00	Pimelodus maculatus	1
758	2003-09-29	02:34:00	Pimelodus maculatus	1
759	2003-09-29	02:41:00	Pimelodus maculatus	1
760	2003-09-29	02:42:00	Pimelodus maculatus	1
761	2003-09-29	02:49:00	Pimelodus maculatus	2
763	2003-09-29	02:57:00	Pimelodus maculatus	1
764	2003-09-29	03:15:00	Pimelodus maculatus	2
765	2003-09-29	03:22:00	Pimelodus maculatus	1
766	2003-09-29	03:25:00	Pimelodus maculatus	1
768	2003-09-29	03:30:00	Pimelodus maculatus	1
769	2003-09-29	03:35:00	Pimelodus maculatus	2
770	2003-09-29	03:36:00	Pimelodus maculatus	4
771	2003-09-29	03:38:00	Pimelodus maculatus	2
772	2003-09-29	03:39:00	Pimelodus maculatus	2
773	2003-09-29	03:45:00	Pimelodus maculatus	3
774	2003-09-29	03:49:00	Pimelodus maculatus	3
775	2003-09-29	03:53:00	Pimelodus maculatus	2
776	2003-09-29	03:54:00	Pimelodus maculatus	3
777	2003-09-29	04:01:00	Pimelodus maculatus	1
778	2003-09-29	04:03:00	Pimelodus maculatus	2
779	2003-09-29	04:08:00	Pimelodus maculatus	2
780	2003-09-29	04:18:00	Pimelodus maculatus	1
781	2003-09-29	04:28:00	Pimelodus maculatus	1
782	2003-09-29	04:32:00	Pimelodus maculatus	1
783	2003-09-29	04:41:00	Pimelodus maculatus	2
784	2003-09-29	04:44:00	Pimelodus maculatus	1
785	2003-09-29	04:48:00	Pimelodus maculatus	3
786	2003-09-29	04:58:00	Pimelodus maculatus	3
787	2003-09-29	05:03:00	Pimelodus maculatus	1
788	2003-09-29	05:17:00	Pimelodus maculatus	1
789	2003-09-29	05:22:00	Pimelodus maculatus	2
790	2003-09-29	05:30:00	Pimelodus maculatus	1
791	2003-09-29	05:41:00	Salminus hilarii	1
792	2003-09-29	06:04:00	Pimelodus maculatus	1
793	2003-09-29	06:12:00	Leporinus octofasciatus	2
796	2003-09-29	06:20:00	Leporinus octofasciatus	1
797	2003-09-29	06:22:00	Leporinus octofasciatus	1
798	2003-09-29	06:32:00	Leporinus octofasciatus	1
799	2003-09-29	06:34:00	Leporinus octofasciatus	2
801	2003-09-29	06:45:00	Leporinus octofasciatus	2
802	2003-09-29	06:54:00	Salminus hilarii	1
803	2003-09-29	07:00:00	Leporinus octofasciatus	1
805	2003-09-29	07:04:00	Leporinus octofasciatus	1
806	2003-09-29	07:13:00	Leporinus octofasciatus	1
807	2003-09-29	07:19:00	Leporinus octofasciatus	1
809	2003-09-29	07:32:00	Leporinus octofasciatus	1
811	2003-09-29	07:45:00	Leporinus octofasciatus	1
812	2003-09-29	07:53:00	Leporinus octofasciatus	1
814	2003-09-29	08:09:00	Leporinus octofasciatus	1
815	2003-09-29	08:18:00	Leporinus octofasciatus	1
819	2003-09-29	09:26:00	Leporinus octofasciatus	1
820	2003-09-29	10:24:00	Leporinus octofasciatus	1
821	2003-09-29	12:00:00	Leporinus octofasciatus	1
822	2003-09-29	12:31:00	Leporinus octofasciatus	1
824	2003-09-29	12:43:00	Leporinus octofasciatus	1
825	2003-09-29	12:47:00	Leporinus octofasciatus	1
826	2003-09-29	13:45:00	Leporinus octofasciatus	1
830	2003-09-29	14:28:00	Leporinus octofasciatus	1
831	2003-09-29	14:49:00	Schizodon nasutus	1
833	2003-09-29	14:55:00	Schizodon nasutus	1
835	2003-09-29	15:02:00	Schizodon nasutus	1
836	2003-09-29	15:13:00	Schizodon nasutus	1
838	2003-09-29	15:26:00	Leporinus octofasciatus	1
839	2003-09-29	15:42:00	Leporinus octofasciatus	1
841	2003-09-29	15:47:00	Leporinus octofasciatus	1
842	2003-09-29	15:49:00	Leporinus octofasciatus	1
844	2003-09-29	15:56:00	Leporinus octofasciatus	1
845	2003-09-29	16:03:00	Leporinus octofasciatus	1
847	2003-09-29	16:21:00	Leporinus octofasciatus	1
849	2003-09-29	16:29:00	Leporinus octofasciatus	2
851	2003-09-29	16:37:00	Leporinus octofasciatus	1
853	2003-09-29	16:47:00	Leporinus octofasciatus	25
854	2003-09-29	16:50:00	Leporinus octofasciatus	1
855	2003-09-29	16:55:00	Leporinus octofasciatus	23
856	2003-09-29	16:56:00	Leporinus octofasciatus	2
858	2003-09-29	16:59:00	Leporinus octofasciatus	2
859	2003-09-29	17:01:00	Leporinus octofasciatus	1
861	2003-09-29	17:05:00	Leporinus octofasciatus	2
862	2003-09-29	17:07:00	Leporinus octofasciatus	1
863	2003-09-29	17:08:00	Leporinus octofasciatus	2
864	2003-09-29	17:09:00	Leporinus octofasciatus	2
866	2003-09-29	17:14:00	Leporinus octofasciatus	3
868	2003-09-29	17:23:00	Leporinus octofasciatus	5
869	2003-09-29	17:27:00	Leporinus octofasciatus	1
870	2003-09-29	17:28:00	Leporinus octofasciatus	3
871	2003-09-29	17:29:00	Leporinus octofasciatus	1
872	2003-09-29	17:31:00	Leporinus octofasciatus	1
874	2003-09-29	17:37:00	Leporinus octofasciatus	2
877	2003-09-29	17:44:00	Leporinus octofasciatus	8
878	2003-09-29	17:46:00	Leporinus octofasciatus	1
879	2003-09-29	17:47:00	Leporinus octofasciatus	1
880	2003-09-29	17:49:00	Leporinus octofasciatus	2
881	2003-09-29	17:51:00	Leporinus octofasciatus	3
883	2003-09-29	17:55:00	Leporinus octofasciatus	1
884	2003-09-29	18:01:00	Leporinus octofasciatus	1
886	2003-09-29	18:04:00	Leporinus octofasciatus	1
887	2003-09-29	18:05:00	Leporinus octofasciatus	1
888	2003-09-29	18:08:00	Leporinus octofasciatus	1
889	2003-09-29	18:19:00	Pimelodus maculatus	1
890	2003-09-29	18:26:00	Pimelodus maculatus	1
891	2003-09-29	18:53:00	Pimelodus maculatus	1
893	2003-09-29	19:00:00	Pimelodus maculatus	1
894	2003-09-29	19:01:00	Pimelodus maculatus	1
895	2003-09-29	19:14:00	Pimelodus maculatus	1
896	2003-09-29	19:15:00	Pimelodus maculatus	1
897	2003-09-29	19:17:00	Salminus hilarii	1
898	2003-09-29	19:23:00	Pimelodus maculatus	1
899	2003-09-29	19:41:00	Pimelodus maculatus	1
900	2003-09-29	19:43:00	Pimelodus maculatus	2
901	2003-09-29	19:49:00	Pimelodus maculatus	1
902	2003-09-29	19:52:00	Pimelodus maculatus	1
903	2003-09-29	19:55:00	Pimelodus maculatus	2
904	2003-09-29	19:56:00	Pimelodus maculatus	1
905	2003-09-29	19:59:00	Pimelodus maculatus	2
906	2003-09-29	20:02:00	Pimelodus maculatus	1
907	2003-09-29	20:03:00	Pimelodus maculatus	1
908	2003-09-29	20:05:00	Pimelodus maculatus	2
909	2003-09-29	20:06:00	Pimelodus maculatus	1
910	2003-09-29	20:08:00	Pimelodus maculatus	2
911	2003-09-29	20:10:00	Pimelodus maculatus	1
912	2003-09-29	20:11:00	Pimelodus maculatus	3
913	2003-09-29	20:13:00	Pimelodus maculatus	2
914	2003-09-29	20:15:00	Pimelodus maculatus	1
915	2003-09-29	20:17:00	Pimelodus maculatus	1
916	2003-09-29	20:18:00	Pimelodus maculatus	1
917	2003-09-29	20:20:00	Pimelodus maculatus	4
918	2003-09-29	20:22:00	Pimelodus maculatus	3
919	2003-09-29	20:23:00	Pimelodus maculatus	1
920	2003-09-29	20:25:00	Pimelodus maculatus	2
921	2003-09-29	20:28:00	Pimelodus maculatus	2
922	2003-09-29	20:34:00	Pimelodus maculatus	4
923	2003-09-29	20:35:00	Pimelodus maculatus	3
924	2003-09-29	20:37:00	Pimelodus maculatus	2
925	2003-09-29	20:42:00	Pimelodus maculatus	3
926	2003-09-29	20:44:00	Pimelodus maculatus	4
927	2003-09-29	20:49:00	Pimelodus maculatus	1
928	2003-09-29	20:53:00	Pimelodus maculatus	3
929	2003-09-29	21:03:00	Pimelodus maculatus	1
930	2003-09-29	21:05:00	Pimelodus maculatus	2
931	2003-09-29	21:09:00	Pimelodus maculatus	1
932	2003-09-29	21:10:00	Pimelodus maculatus	1
933	2003-09-29	21:18:00	Pimelodus maculatus	2
934	2003-09-29	21:23:00	Pimelodus maculatus	3
935	2003-09-29	21:25:00	Pimelodus maculatus	2
936	2003-09-29	21:28:00	Pimelodus maculatus	1
937	2003-09-29	21:46:00	Pimelodus maculatus	4
938	2003-09-29	21:52:00	Pimelodus maculatus	2
939	2003-09-29	22:04:00	Pimelodus maculatus	1
940	2003-09-29	22:08:00	Pimelodus maculatus	1
941	2003-09-29	22:16:00	Pimelodus maculatus	1
942	2003-09-29	22:17:00	Pimelodus maculatus	1
943	2003-09-29	22:28:00	Pimelodus maculatus	1
944	2003-09-29	22:36:00	Pimelodus maculatus	1
945	2003-09-29	22:39:00	Pimelodus maculatus	1
946	2003-09-29	22:40:00	Pimelodus maculatus	1
947	2003-09-29	22:51:00	Pimelodus maculatus	1
948	2003-09-29	23:26:00	Pimelodus maculatus	1
949	2003-09-29	23:48:00	Pimelodus maculatus	1
950	2003-09-29	23:50:00	Pimelodus maculatus	1
951	2003-10-03	00:38:00	Pimelodus maculatus	1
952	2003-10-03	00:43:00	Pimelodus maculatus	1
953	2003-10-03	01:07:00	Pimelodus maculatus	1
954	2003-10-03	01:08:00	Pimelodus maculatus	1
955	2003-10-03	01:17:00	Pimelodus maculatus	2
956	2003-10-03	01:22:00	Pimelodus maculatus	2
958	2003-10-03	01:32:00	Pimelodus maculatus	1
959	2003-10-03	01:33:00	Pimelodus maculatus	1
960	2003-10-03	01:42:00	Pimelodus maculatus	2
961	2003-10-03	01:45:00	Pimelodus maculatus	1
962	2003-10-03	01:53:00	Pimelodus maculatus	1
964	2003-10-03	02:04:00	Pimelodus maculatus	1
965	2003-10-03	02:09:00	Pimelodus maculatus	1
966	2003-10-03	02:10:00	Pimelodus maculatus	1
967	2003-10-03	02:13:00	Pimelodus maculatus	1
968	2003-10-03	02:15:00	Pimelodus maculatus	1
970	2003-10-03	02:22:00	Pimelodus maculatus	1
971	2003-10-03	02:28:00	Pimelodus maculatus	1
972	2003-10-03	02:40:00	Pimelodus maculatus	1
973	2003-10-03	02:50:00	Pimelodus maculatus	1
974	2003-10-03	02:53:00	Pimelodus maculatus	6
975	2003-10-03	02:57:00	Pimelodus maculatus	6
976	2003-10-03	02:59:00	Pimelodus maculatus	3
977	2003-10-03	03:01:00	Pimelodus maculatus	1
978	2003-10-03	03:05:00	Pimelodus maculatus	1
979	2003-10-03	03:07:00	Pimelodus maculatus	2
980	2003-10-03	03:17:00	Pimelodus maculatus	1
981	2003-10-03	03:20:00	Pimelodus maculatus	1
982	2003-10-03	03:24:00	Pimelodus maculatus	1
983	2003-10-03	03:29:00	Pimelodus maculatus	1
984	2003-10-03	03:35:00	Pimelodus maculatus	4
985	2003-10-03	03:36:00	Pimelodus maculatus	2
986	2003-10-03	03:38:00	Pimelodus maculatus	1
987	2003-10-03	03:41:00	Pimelodus maculatus	1
988	2003-10-03	03:43:00	Pimelodus maculatus	3
989	2003-10-03	03:54:00	Pimelodus maculatus	1
990	2003-10-03	03:56:00	Pimelodus maculatus	3
992	2003-10-03	04:01:00	Pimelodus maculatus	1
993	2003-10-03	04:03:00	Pimelodus maculatus	1
994	2003-10-03	04:05:00	Pimelodus maculatus	1
995	2003-10-03	04:11:00	Pimelodus maculatus	3
996	2003-10-03	04:15:00	Pimelodus maculatus	1
997	2003-10-03	04:20:00	Pimelodus maculatus	1
998	2003-10-03	04:23:00	Pimelodus maculatus	3
999	2003-10-03	04:24:00	Pimelodus maculatus	1
1000	2003-10-03	04:27:00	Pimelodus maculatus	1
1001	2003-10-03	04:28:00	Pimelodus maculatus	1
1002	2003-10-03	04:31:00	Pimelodus maculatus	1
1003	2003-10-03	04:35:00	Pimelodus maculatus	2
1004	2003-10-03	04:36:00	Pimelodus maculatus	1
1005	2003-10-03	04:42:00	Pimelodus maculatus	1
1006	2003-10-03	04:44:00	Pimelodus maculatus	1
1007	2003-10-03	04:54:00	Pimelodus maculatus	1
1008	2003-10-03	05:10:00	Pimelodus maculatus	1
1009	2003-10-03	05:11:00	Leporinus octofasciatus	1
1010	2003-10-03	05:14:00	Pimelodus maculatus	1
1011	2003-10-03	05:30:00	Salminus hilarii	1
1013	2003-10-03	05:39:00	Salminus hilarii	1
1014	2003-10-03	05:42:00	Leporinus octofasciatus	1
1018	2003-10-03	06:10:00	Leporinus octofasciatus	1
1019	2003-10-03	06:12:00	Leporinus octofasciatus	1
1022	2003-10-03	06:22:00	Leporinus octofasciatus	2
1023	2003-10-03	06:26:00	Leporinus octofasciatus	1
1024	2003-10-03	06:29:00	Leporinus octofasciatus	1
1025	2003-10-03	06:34:00	Pimelodus maculatus	1
1026	2003-10-03	07:00:00	Leporinus octofasciatus	1
1027	2003-10-03	07:25:00	Leporinus octofasciatus	1
1028	2003-10-03	07:52:00	Leporinus octofasciatus	1
1029	2003-10-03	08:02:00	Leporinus octofasciatus	1
1030	2003-10-03	08:06:00	Leporinus octofasciatus	1
1032	2003-10-03	08:44:00	Leporinus octofasciatus	2
1033	2003-10-03	08:57:00	Leporinus octofasciatus	4
1035	2003-10-03	09:07:00	Leporinus octofasciatus	5
1036	2003-10-03	09:11:00	Leporinus octofasciatus	1
1037	2003-10-03	09:22:00	Leporinus octofasciatus	1
1039	2003-10-03	09:25:00	Leporinus octofasciatus	7
1040	2003-10-03	09:29:00	Leporinus octofasciatus	1
1042	2003-10-03	09:37:00	Leporinus octofasciatus	1
1043	2003-10-03	09:49:00	Leporinus octofasciatus	1
1044	2003-10-03	09:54:00	Leporinus octofasciatus	1
1047	2003-10-03	10:19:00	Leporinus octofasciatus	1
1049	2003-10-03	10:27:00	Leporinus octofasciatus	2
1050	2003-10-03	10:32:00	Leporinus octofasciatus	1
1052	2003-10-03	10:49:00	Leporinus octofasciatus	1
1054	2003-10-03	11:07:00	Leporinus octofasciatus	1
1055	2003-10-03	11:14:00	Leporinus octofasciatus	1
1056	2003-10-03	12:20:00	Leporinus octofasciatus	1
1057	2003-10-03	15:20:00	Leporinus octofasciatus	1
1061	2003-10-03	15:32:00	Leporinus octofasciatus	1
1062	2003-10-03	15:33:00	Leporinus octofasciatus	2
1064	2003-10-03	15:45:00	Leporinus octofasciatus	3
1067	2003-10-03	16:12:00	Leporinus octofasciatus	2
1068	2003-10-03	16:16:00	Leporinus octofasciatus	1
1070	2003-10-03	16:32:00	Leporinus octofasciatus	1
1071	2003-10-03	16:37:00	Leporinus octofasciatus	1
1073	2003-10-03	16:49:00	Leporinus octofasciatus	1
1074	2003-10-03	16:56:00	Schizodon nasutus	1
1076	2003-10-03	17:29:00	Leporinus octofasciatus	1
1080	2003-10-03	17:42:00	Leporinus octofasciatus	1
1082	2003-10-03	17:49:00	Leporinus octofasciatus	5
1085	2003-10-03	17:53:00	Leporinus octofasciatus	1
1086	2003-10-03	17:54:00	Leporinus octofasciatus	1
1088	2003-10-03	18:03:00	Leporinus octofasciatus	1
1089	2003-10-03	18:16:00	Leporinus octofasciatus	1
1090	2003-10-03	18:16:00	Salminus hilarii	1
1093	2003-10-03	18:29:00	Leporinus friderici	1
1094	2003-10-03	18:32:00	Leporinus octofasciatus	1
1095	2003-10-03	18:44:00	Leporinus friderici	1
1097	2003-10-03	19:00:00	Leporinus octofasciatus	1
1098	2003-10-03	19:01:00	Leporinus octofasciatus	1
1099	2003-10-03	19:02:00	Leporinus octofasciatus	1
1100	2003-10-03	19:11:00	Pimelodus maculatus	1
1101	2003-10-03	19:37:00	Pimelodus maculatus	1
1102	2003-10-03	19:41:00	Pimelodus maculatus	1
1103	2003-10-03	19:43:00	Pimelodus maculatus	1
1104	2003-10-03	19:53:00	Pimelodus maculatus	1
1105	2003-10-03	20:09:00	Leporinus friderici	11
1106	2003-10-03	20:13:00	Pimelodus maculatus	2
1107	2003-10-03	20:17:00	Pimelodus maculatus	1
1108	2003-10-03	20:28:00	Pimelodus maculatus	1
1109	2003-10-03	20:30:00	Pimelodus maculatus	1
1110	2003-10-03	20:32:00	Pimelodus maculatus	1
1111	2003-10-03	20:35:00	Pimelodus maculatus	1
1112	2003-10-03	20:38:00	Pimelodus maculatus	1
1113	2003-10-03	20:48:00	Leporinus friderici	1
1114	2003-10-03	20:53:00	Pimelodus maculatus	1
1115	2003-10-03	20:53:00	Leporinus friderici	1
1117	2003-10-03	21:05:00	Pimelodus maculatus	1
1118	2003-10-03	21:09:00	Pimelodus maculatus	1
1119	2003-10-03	21:16:00	Pimelodus maculatus	1
1120	2003-10-03	21:26:00	Pimelodus maculatus	1
1121	2003-10-03	21:59:00	Pimelodus maculatus	1
1122	2003-10-03	22:02:00	Pimelodus maculatus	1
1123	2003-10-03	22:05:00	Pimelodus maculatus	1
1124	2003-10-03	22:29:00	Pimelodus maculatus	1
1125	2003-10-03	22:31:00	Prochilodus lineatus	1
1126	2003-10-03	22:52:00	Pimelodus maculatus	1
1127	2003-10-03	22:58:00	Pimelodus maculatus	1
1128	2003-10-03	23:15:00	Pimelodus maculatus	1
1129	2003-10-03	23:24:00	Salminus hilarii	1
1130	2003-10-03	23:53:00	Pimelodus maculatus	1
1131	2003-10-03	23:54:00	Pimelodus maculatus	2
1132	2003-10-11	00:02:00	Pimelodus maculatus	4
1133	2003-10-11	00:03:00	Pimelodus maculatus	1
1134	2003-10-11	00:05:00	Pimelodus maculatus	4
1135	2003-10-11	00:09:00	Leporinus friderici	1
1136	2003-10-11	00:10:00	Pimelodus maculatus	2
1137	2003-10-11	00:14:00	Pimelodus maculatus	3
1138	2003-10-11	00:16:00	Pimelodus maculatus	2
1139	2003-10-11	00:20:00	Pimelodus maculatus	4
1140	2003-10-11	00:23:00	Pimelodus maculatus	1
1141	2003-10-11	00:28:00	Pimelodus maculatus	3
1142	2003-10-11	00:31:00	Pimelodus maculatus	5
1143	2003-10-11	00:32:00	Pimelodus maculatus	3
1144	2003-10-11	00:38:00	Pimelodus maculatus	2
1145	2003-10-11	00:39:00	Pimelodus maculatus	3
1146	2003-10-11	00:49:00	Pimelodus maculatus	2
1147	2003-10-11	00:55:00	Pimelodus maculatus	3
1148	2003-10-11	01:01:00	Pimelodus maculatus	1
1149	2003-10-11	01:04:00	Pimelodus maculatus	1
1150	2003-10-11	01:06:00	Pimelodus maculatus	1
1151	2003-10-11	01:08:00	Pimelodus maculatus	4
1152	2003-10-11	01:11:00	Pimelodus maculatus	2
1153	2003-10-11	01:13:00	Pimelodus maculatus	2
1154	2003-10-11	01:14:00	Pimelodus maculatus	3
1155	2003-10-11	01:16:00	Pimelodus maculatus	2
1156	2003-10-11	01:18:00	Pimelodus maculatus	4
1157	2003-10-11	01:20:00	Pimelodus maculatus	10
1158	2003-10-11	01:21:00	Pimelodus maculatus	8
1159	2003-10-11	01:23:00	Pimelodus maculatus	4
1160	2003-10-11	01:24:00	Pimelodus maculatus	6
1161	2003-10-11	01:25:00	Pimelodus maculatus	5
1162	2003-10-11	01:28:00	Pimelodus maculatus	5
1163	2003-10-11	01:33:00	Pimelodus maculatus	10
1164	2003-10-11	01:34:00	Pimelodus maculatus	7
1165	2003-10-11	01:37:00	Pimelodus maculatus	8
1166	2003-10-11	01:38:00	Pimelodus maculatus	15
1167	2003-10-11	01:41:00	Pimelodus maculatus	10
1168	2003-10-11	01:44:00	Pimelodus maculatus	11
1169	2003-10-11	01:47:00	Pimelodus maculatus	7
1170	2003-10-11	01:50:00	Pimelodus maculatus	9
1171	2003-10-11	01:53:00	Pimelodus maculatus	1
1172	2003-10-11	01:56:00	Pimelodus maculatus	3
1173	2003-10-11	01:59:00	Pimelodus maculatus	3
1174	2003-10-11	02:00:00	Pimelodus maculatus	4
1175	2003-10-11	02:02:00	Pimelodus maculatus	5
1176	2003-10-11	02:04:00	Pimelodus maculatus	1
1177	2003-10-11	02:07:00	Pimelodus maculatus	3
1178	2003-10-11	02:10:00	Pimelodus maculatus	3
1179	2003-10-11	02:13:00	Pimelodus maculatus	2
1180	2003-10-11	02:16:00	Pimelodus maculatus	2
1181	2003-10-11	02:19:00	Pimelodus maculatus	6
1182	2003-10-11	02:22:00	Pimelodus maculatus	2
1183	2003-10-11	02:25:00	Pimelodus maculatus	7
1184	2003-10-11	02:29:00	Pimelodus maculatus	10
1185	2003-10-11	02:31:00	Pimelodus maculatus	2
1186	2003-10-11	02:33:00	Pimelodus maculatus	6
1187	2003-10-11	02:36:00	Pimelodus maculatus	5
1188	2003-10-11	02:39:00	Pimelodus maculatus	3
1189	2003-10-11	02:42:00	Pimelodus maculatus	2
1190	2003-10-11	02:46:00	Pimelodus maculatus	3
1191	2003-10-11	02:49:00	Pimelodus maculatus	3
1192	2003-10-11	02:51:00	Pimelodus maculatus	3
1193	2003-10-11	02:54:00	Pimelodus maculatus	1
1194	2003-10-11	02:57:00	Pimelodus maculatus	3
1195	2003-10-11	03:00:00	Pimelodus maculatus	8
1196	2003-10-11	03:04:00	Pimelodus maculatus	9
1197	2003-10-11	03:07:00	Pimelodus maculatus	3
1198	2003-10-11	03:11:00	Pimelodus maculatus	4
1199	2003-10-11	03:14:00	Pimelodus maculatus	2
1200	2003-10-11	03:17:00	Pimelodus maculatus	4
1201	2003-10-11	03:20:00	Pimelodus maculatus	5
1202	2003-10-11	03:23:00	Pimelodus maculatus	4
1203	2003-10-11	03:29:00	Pimelodus maculatus	2
1204	2003-10-11	03:33:00	Pimelodus maculatus	2
1205	2003-10-11	03:36:00	Pimelodus maculatus	3
1206	2003-10-11	03:40:00	Pimelodus maculatus	5
1207	2003-10-11	03:43:00	Pimelodus maculatus	8
1208	2003-10-11	03:46:00	Pimelodus maculatus	2
1209	2003-10-11	03:50:00	Pimelodus maculatus	3
1210	2003-10-11	03:53:00	Pimelodus maculatus	6
1211	2003-10-11	03:56:00	Pimelodus maculatus	3
1212	2003-10-11	04:00:00	Pimelodus maculatus	5
1213	2003-10-11	04:04:00	Pimelodus maculatus	10
1214	2003-10-11	04:06:00	Pimelodus maculatus	2
1215	2003-10-11	04:10:00	Pimelodus maculatus	2
1216	2003-10-11	04:13:00	Pimelodus maculatus	5
1217	2003-10-11	04:16:00	Pimelodus maculatus	2
1218	2003-10-11	04:19:00	Pimelodus maculatus	3
1219	2003-10-11	04:23:00	Pimelodus maculatus	5
1220	2003-10-11	04:27:00	Pimelodus maculatus	1
1221	2003-10-11	04:30:00	Pimelodus maculatus	1
1222	2003-10-11	04:33:00	Pimelodus maculatus	1
1223	2003-10-11	04:37:00	Pimelodus maculatus	1
1224	2003-10-11	04:41:00	Pimelodus maculatus	1
1225	2003-10-11	04:44:00	Pimelodus maculatus	2
1226	2003-10-11	04:50:00	Pimelodus maculatus	1
1227	2003-10-11	04:55:00	Pimelodus maculatus	2
1228	2003-10-11	05:03:00	Pimelodus maculatus	3
1229	2003-10-11	05:05:00	Pimelodus maculatus	1
1230	2003-10-11	05:13:00	Pimelodus maculatus	1
1231	2003-10-11	05:25:00	Pimelodus maculatus	1
1234	2003-10-11	05:39:00	Pimelodus maculatus	2
1235	2003-10-11	05:40:00	Pimelodus maculatus	1
1236	2003-10-11	05:46:00	Pimelodus maculatus	1
1237	2003-10-11	05:49:00	Pimelodus maculatus	1
1238	2003-10-11	05:50:00	Pimelodus maculatus	1
1239	2003-10-11	05:59:00	Leporinus octofasciatus	1
1241	2003-10-11	06:05:00	Pimelodus maculatus	1
1242	2003-10-11	06:07:00	Leporinus octofasciatus	1
1243	2003-10-11	06:08:00	Leporinus octofasciatus	1
1245	2003-10-11	06:14:00	Leporinus octofasciatus	1
1248	2003-10-11	06:19:00	Leporinus octofasciatus	3
1249	2003-10-11	06:21:00	Leporinus octofasciatus	2
1250	2003-10-11	06:26:00	Leporinus octofasciatus	1
1251	2003-10-11	06:29:00	Leporinus octofasciatus	2
1253	2003-10-11	06:31:00	Leporinus octofasciatus	3
1254	2003-10-11	06:40:00	Leporinus octofasciatus	3
1255	2003-10-11	06:47:00	Leporinus octofasciatus	1
1258	2003-10-11	06:52:00	Leporinus octofasciatus	2
1259	2003-10-11	06:56:00	Leporinus octofasciatus	1
1261	2003-10-11	07:07:00	Leporinus octofasciatus	2
1264	2003-10-11	07:19:00	Leporinus octofasciatus	1
1265	2003-10-11	07:23:00	Leporinus octofasciatus	3
1267	2003-10-11	07:25:00	Leporinus octofasciatus	1
1268	2003-10-11	07:29:00	Leporinus octofasciatus	4
1270	2003-10-11	07:40:00	Leporinus octofasciatus	5
1271	2003-10-11	07:41:00	Leporinus octofasciatus	1
1273	2003-10-11	07:47:00	Leporinus octofasciatus	6
1275	2003-10-11	07:55:00	Leporinus octofasciatus	3
1276	2003-10-11	08:01:00	Leporinus octofasciatus	1
1278	2003-10-11	08:14:00	Leporinus octofasciatus	1
1279	2003-10-11	08:17:00	Leporinus octofasciatus	1
1280	2003-10-11	08:18:00	Leporinus octofasciatus	1
1281	2003-10-11	08:19:00	Leporinus octofasciatus	1
1282	2003-10-11	08:22:00	Leporinus octofasciatus	1
1284	2003-10-11	08:32:00	Leporinus octofasciatus	1
1286	2003-10-11	08:38:00	Leporinus octofasciatus	1
1287	2003-10-11	08:40:00	Leporinus octofasciatus	1
1288	2003-10-11	08:41:00	Leporinus octofasciatus	2
1289	2003-10-11	08:44:00	Leporinus octofasciatus	5
1291	2003-10-11	08:58:00	Leporinus octofasciatus	8
1292	2003-10-11	09:00:00	Leporinus octofasciatus	5
1293	2003-10-11	09:05:00	Leporinus octofasciatus	2
1296	2003-10-11	09:20:00	Leporinus octofasciatus	9
1297	2003-10-11	09:21:00	Leporinus octofasciatus	1
1298	2003-10-11	09:24:00	Leporinus octofasciatus	3
1301	2003-10-11	09:38:00	Leporinus octofasciatus	1
1302	2003-10-11	09:49:00	Leporinus octofasciatus	3
1304	2003-10-11	09:54:00	Leporinus octofasciatus	2
1308	2003-10-11	09:59:00	Leporinus octofasciatus	8
1309	2003-10-11	10:00:00	Leporinus octofasciatus	7
1314	2003-10-11	10:12:00	Leporinus octofasciatus	10
1315	2003-10-11	10:15:00	Leporinus octofasciatus	3
1316	2003-10-11	10:21:00	Leporinus octofasciatus	2
1317	2003-10-11	10:26:00	Leporinus octofasciatus	2
1318	2003-10-11	10:33:00	Leporinus octofasciatus	8
1322	2003-10-11	10:49:00	Leporinus octofasciatus	6
1325	2003-10-11	10:53:00	Leporinus octofasciatus	2
1326	2003-10-11	10:53:00	Prochilodus lineatus	20
1327	2003-10-11	10:54:00	Leporinus octofasciatus	4
1329	2003-10-11	10:55:00	Leporinus octofasciatus	4
1330	2003-10-11	10:55:00	Prochilodus lineatus	1
1331	2003-10-11	10:57:00	Leporinus octofasciatus	2
1333	2003-10-11	11:03:00	Prochilodus lineatus	14
1335	2003-10-11	11:06:00	Leporinus octofasciatus	5
1336	2003-10-11	11:07:00	Leporinus octofasciatus	2
1337	2003-10-11	11:12:00	Leporinus octofasciatus	1
1339	2003-10-11	11:14:00	Leporinus octofasciatus	3
1341	2003-10-11	11:16:00	Leporinus octofasciatus	1
1342	2003-10-11	11:18:00	Prochilodus lineatus	1
1343	2003-10-11	11:22:00	Leporinus octofasciatus	5
1344	2003-10-11	11:24:00	Leporinus octofasciatus	2
1347	2003-10-11	11:30:00	Leporinus octofasciatus	1
1348	2003-10-11	11:31:00	Leporinus octofasciatus	4
1349	2003-10-11	11:31:00	Leporinus friderici	1
1350	2003-10-11	11:35:00	Leporinus octofasciatus	3
1351	2003-10-11	11:40:00	Leporinus octofasciatus	1
1352	2003-10-11	11:44:00	Prochilodus lineatus	4
1354	2003-10-11	11:48:00	Prochilodus lineatus	11
1355	2003-10-11	11:48:00	Leporinus octofasciatus	2
1357	2003-10-11	11:50:00	Prochilodus lineatus	20
1358	2003-10-11	11:50:00	Leporinus octofasciatus	11
1359	2003-10-11	11:52:00	Leporinus octofasciatus	4
1360	2003-10-11	11:55:00	Leporinus octofasciatus	22
1361	2003-10-11	11:57:00	Leporinus octofasciatus	3
1363	2003-10-11	11:58:00	Leporinus octofasciatus	1
1364	2003-10-11	11:59:00	Leporinus octofasciatus	5
1365	2003-10-11	11:59:00	Prochilodus lineatus	16
1366	2003-10-11	12:00:00	Leporinus octofasciatus	3
1368	2003-10-11	12:01:00	Leporinus octofasciatus	2
1370	2003-10-11	12:03:00	Leporinus octofasciatus	1
1373	2003-10-11	12:05:00	Leporinus octofasciatus	8
1374	2003-10-11	12:06:00	Leporinus octofasciatus	12
1375	2003-10-11	12:07:00	Prochilodus lineatus	15
1376	2003-10-11	12:07:00	Leporinus octofasciatus	5
1377	2003-10-11	12:08:00	Leporinus octofasciatus	7
1379	2003-10-11	12:10:00	Astyanax lacustris	3
1380	2003-10-11	12:10:00	Leporinus octofasciatus	7
1381	2003-10-11	12:12:00	Prochilodus lineatus	14
1384	2003-10-11	12:17:00	Leporinus octofasciatus	7
1385	2003-10-11	12:19:00	Prochilodus lineatus	2
1386	2003-10-11	12:21:00	Leporinus octofasciatus	13
1387	2003-10-11	12:22:00	Leporinus octofasciatus	2
1389	2003-10-11	12:25:00	Leporinus octofasciatus	2
1390	2003-10-11	12:26:00	Prochilodus lineatus	2
1392	2003-10-11	12:27:00	Leporinus octofasciatus	4
1393	2003-10-11	12:28:00	Leporinus friderici	1
1394	2003-10-11	12:28:00	Leporinus octofasciatus	6
1395	2003-10-11	12:30:00	Leporinus octofasciatus	7
1396	2003-10-11	12:30:00	Prochilodus lineatus	20
1397	2003-10-11	12:31:00	Leporinus octofasciatus	19
1401	2003-10-11	12:33:00	Leporinus octofasciatus	2
1403	2003-10-11	12:36:00	Prochilodus lineatus	17
1404	2003-10-11	12:36:00	Leporinus octofasciatus	5
1405	2003-10-11	12:37:00	Leporinus octofasciatus	6
1406	2003-10-11	12:38:00	Leporinus octofasciatus	2
1407	2003-10-11	12:40:00	Leporinus octofasciatus	17
1408	2003-10-11	12:41:00	Leporinus octofasciatus	14
1409	2003-10-11	12:41:00	Prochilodus lineatus	2
1410	2003-10-11	12:42:00	Prochilodus lineatus	7
1413	2003-10-11	12:43:00	Leporinus octofasciatus	6
1414	2003-10-11	12:44:00	Leporinus octofasciatus	3
1415	2003-10-11	12:45:00	Leporinus octofasciatus	3
1417	2003-10-11	12:48:00	Prochilodus lineatus	4
1421	2003-10-11	12:51:00	Leporinus octofasciatus	11
1422	2003-10-11	12:51:00	Prochilodus lineatus	35
1423	2003-10-11	12:52:00	Leporinus octofasciatus	4
1424	2003-10-11	12:53:00	Leporinus octofasciatus	16
1425	2003-10-11	12:55:00	Prochilodus lineatus	17
1426	2003-10-11	12:55:00	Leporinus octofasciatus	7
1427	2003-10-11	12:56:00	Leporinus octofasciatus	20
1428	2003-10-11	12:58:00	Leporinus octofasciatus	4
1430	2003-10-11	12:58:00	Prochilodus lineatus	1
1431	2003-10-11	12:59:00	Leporinus octofasciatus	4
1432	2003-10-11	13:01:00	Leporinus octofasciatus	10
1433	2003-10-11	13:01:00	Prochilodus lineatus	11
1434	2003-10-11	13:05:00	Prochilodus lineatus	14
1435	2003-10-11	13:05:00	Leporinus octofasciatus	3
1436	2003-10-11	13:07:00	Leporinus octofasciatus	10
1437	2003-10-11	13:11:00	Leporinus octofasciatus	10
1438	2003-10-11	13:13:00	Leporinus octofasciatus	13
1440	2003-10-11	13:17:00	Leporinus octofasciatus	25
1441	2003-10-11	13:18:00	Leporinus octofasciatus	1
1442	2003-10-11	13:20:00	Leporinus octofasciatus	14
1443	2003-10-11	13:21:00	Leporinus octofasciatus	4
1444	2003-10-11	13:24:00	Leporinus octofasciatus	3
1445	2003-10-11	13:24:00	Prochilodus lineatus	3
1447	2003-10-11	13:25:00	Schizodon nasutus	1
1448	2003-10-11	13:28:00	Leporinus octofasciatus	8
1450	2003-10-11	13:30:00	Leporinus octofasciatus	1
1451	2003-10-11	13:33:00	Leporinus octofasciatus	5
1452	2003-10-11	13:34:00	Leporinus octofasciatus	2
1453	2003-10-11	13:36:00	Leporinus octofasciatus	5
1454	2003-10-11	13:37:00	Leporinus octofasciatus	3
1455	2003-10-11	13:38:00	Prochilodus lineatus	9
1460	2003-10-11	13:40:00	Leporinus octofasciatus	8
1461	2003-10-11	13:42:00	Leporinus octofasciatus	15
1463	2003-10-11	13:44:00	Prochilodus lineatus	5
1464	2003-10-11	13:44:00	Leporinus octofasciatus	2
1465	2003-10-11	13:45:00	Leporinus octofasciatus	6
1466	2003-10-11	13:46:00	Leporinus octofasciatus	6
1467	2003-10-11	13:47:00	Leporinus octofasciatus	5
1469	2003-10-11	13:49:00	Leporinus octofasciatus	2
1471	2003-10-11	13:52:00	Leporinus octofasciatus	12
1472	2003-10-11	13:54:00	Leporinus octofasciatus	16
1475	2003-10-11	13:59:00	Leporinus octofasciatus	3
1477	2003-10-11	14:01:00	Leporinus octofasciatus	8
1478	2003-10-11	14:02:00	Leporinus octofasciatus	5
1479	2003-10-11	14:03:00	Leporinus octofasciatus	1
1481	2003-10-11	14:07:00	Leporinus octofasciatus	7
1484	2003-10-11	14:11:00	Leporinus octofasciatus	2
1485	2003-10-11	14:11:00	Schizodon nasutus	2
1486	2003-10-11	14:11:00	Leporinus friderici	4
1487	2003-10-11	14:12:00	Leporinus octofasciatus	10
1489	2003-10-11	14:16:00	Leporinus octofasciatus	1
1490	2003-10-11	14:17:00	Leporinus octofasciatus	13
1491	2003-10-11	14:19:00	Schizodon nasutus	2
1492	2003-10-11	14:20:00	Leporinus octofasciatus	17
1493	2003-10-11	14:22:00	Prochilodus lineatus	1
1494	2003-10-11	14:22:00	Leporinus friderici	1
1498	2003-10-11	14:25:00	Leporinus octofasciatus	10
1499	2003-10-11	14:27:00	Leporinus octofasciatus	7
1500	2003-10-11	14:29:00	Leporinus octofasciatus	20
1503	2003-10-11	14:38:00	Leporinus octofasciatus	15
1504	2003-10-11	14:42:00	Leporinus octofasciatus	6
1505	2003-10-11	14:43:00	Leporinus octofasciatus	20
1506	2003-10-11	14:44:00	Leporinus octofasciatus	14
1507	2003-10-11	14:46:00	Leporinus octofasciatus	11
1508	2003-10-11	14:47:00	Leporinus octofasciatus	3
1510	2003-10-11	14:48:00	Leporinus octofasciatus	3
1513	2003-10-11	14:52:00	Leporinus octofasciatus	1
1514	2003-10-11	14:55:00	Leporinus octofasciatus	2
1516	2003-10-11	14:56:00	Prochilodus lineatus	4
1517	2003-10-11	14:57:00	Leporinus octofasciatus	1
1519	2003-10-11	14:58:00	Prochilodus lineatus	2
1520	2003-10-11	14:58:00	Leporinus octofasciatus	3
1521	2003-10-11	14:59:00	Leporinus octofasciatus	4
1522	2003-10-11	15:00:00	Leporinus octofasciatus	5
1523	2003-10-11	15:02:00	Leporinus octofasciatus	15
1524	2003-10-11	15:03:00	Leporinus octofasciatus	3
1526	2003-10-11	15:05:00	Prochilodus lineatus	1
1527	2003-10-11	15:05:00	Leporinus octofasciatus	5
1530	2003-10-11	15:07:00	Leporinus octofasciatus	1
1531	2003-10-11	15:08:00	Leporinus octofasciatus	3
1533	2003-10-11	15:09:00	Leporinus octofasciatus	19
1536	2003-10-11	15:11:00	Leporinus friderici	1
1537	2003-10-11	15:12:00	Leporinus octofasciatus	2
1539	2003-10-11	15:14:00	Leporinus octofasciatus	12
1540	2003-10-11	15:14:00	Prochilodus lineatus	5
1541	2003-10-11	15:15:00	Leporinus octofasciatus	15
1542	2003-10-11	15:17:00	Leporinus octofasciatus	7
1543	2003-10-11	15:17:00	Prochilodus lineatus	1
1544	2003-10-11	15:18:00	Leporinus octofasciatus	3
1547	2003-10-11	15:22:00	Leporinus octofasciatus	11
1550	2003-10-11	15:24:00	Prochilodus lineatus	23
1554	2003-10-11	15:27:00	Leporinus octofasciatus	3
1555	2003-10-11	15:28:00	Leporinus octofasciatus	6
1556	2003-10-11	15:31:00	Leporinus octofasciatus	18
1557	2003-10-11	15:31:00	Prochilodus lineatus	7
1558	2003-10-11	15:33:00	Leporinus octofasciatus	4
1559	2003-10-11	15:34:00	Leporinus octofasciatus	5
1560	2003-10-11	15:35:00	Leporinus friderici	1
1561	2003-10-11	15:35:00	Leporinus octofasciatus	4
1562	2003-10-11	15:37:00	Leporinus octofasciatus	2
1563	2003-10-11	15:37:00	Prochilodus lineatus	6
1564	2003-10-11	15:38:00	Leporinus octofasciatus	7
1566	2003-10-11	15:40:00	Leporinus octofasciatus	2
1568	2003-10-11	15:42:00	Leporinus octofasciatus	3
1570	2003-10-11	15:43:00	Prochilodus lineatus	2
1571	2003-10-11	15:44:00	Leporinus octofasciatus	22
1573	2003-10-11	15:45:00	Leporinus octofasciatus	7
1575	2003-10-11	15:50:00	Leporinus octofasciatus	8
1576	2003-10-11	15:51:00	Leporinus octofasciatus	7
1577	2003-10-11	15:53:00	Leporinus octofasciatus	13
1578	2003-10-11	15:55:00	Leporinus octofasciatus	16
1580	2003-10-11	15:58:00	Leporinus octofasciatus	15
1581	2003-10-11	15:59:00	Prochilodus lineatus	11
1582	2003-10-11	16:01:00	Leporinus octofasciatus	8
1583	2003-10-11	16:02:00	Leporinus octofasciatus	4
1584	2003-10-11	16:03:00	Leporinus octofasciatus	2
1585	2003-10-11	16:05:00	Prochilodus lineatus	13
1588	2003-10-11	16:08:00	Leporinus octofasciatus	10
1590	2003-10-11	16:10:00	Prochilodus lineatus	4
1592	2003-10-11	16:12:00	Leporinus octofasciatus	8
1593	2003-10-11	16:13:00	Leporinus octofasciatus	7
1594	2003-10-11	16:15:00	Leporinus octofasciatus	14
1596	2003-10-11	16:17:00	Schizodon nasutus	2
1598	2003-10-11	16:18:00	Leporinus octofasciatus	7
1600	2003-10-11	16:24:00	Leporinus octofasciatus	16
1601	2003-10-11	16:25:00	Leporinus octofasciatus	3
1602	2003-10-11	16:26:00	Leporinus octofasciatus	5
1603	2003-10-11	16:27:00	Leporinus octofasciatus	4
1604	2003-10-11	16:28:00	Leporinus octofasciatus	7
1605	2003-10-11	16:28:00	Schizodon nasutus	1
1606	2003-10-11	16:29:00	Leporinus octofasciatus	2
1608	2003-10-11	16:30:00	Leporinus octofasciatus	7
1609	2003-10-11	16:32:00	Leporinus octofasciatus	5
1610	2003-10-11	16:33:00	Leporinus octofasciatus	3
1612	2003-10-11	16:36:00	Leporinus octofasciatus	14
1613	2003-10-11	16:38:00	Leporinus octofasciatus	7
1614	2003-10-11	16:40:00	Prochilodus lineatus	1
1616	2003-10-11	16:40:00	Schizodon nasutus	1
1617	2003-10-11	16:41:00	Leporinus octofasciatus	4
1618	2003-10-11	16:42:00	Prochilodus lineatus	3
1619	2003-10-11	16:43:00	Leporinus octofasciatus	1
1621	2003-10-11	16:46:00	Leporinus octofasciatus	8
1622	2003-10-11	16:47:00	Leporinus octofasciatus	2
1624	2003-10-11	16:48:00	Schizodon nasutus	2
1626	2003-10-11	16:51:00	Leporinus octofasciatus	5
1627	2003-10-11	16:52:00	Leporinus octofasciatus	6
1629	2003-10-11	16:56:00	Leporinus octofasciatus	5
1630	2003-10-11	16:56:00	Prochilodus lineatus	1
1631	2003-10-11	16:56:00	Schizodon nasutus	1
1633	2003-10-11	16:58:00	Leporinus octofasciatus	3
1634	2003-10-11	16:59:00	Prochilodus lineatus	1
1635	2003-10-11	17:01:00	Prochilodus lineatus	4
1636	2003-10-11	17:02:00	Leporinus octofasciatus	2
1638	2003-10-11	17:04:00	Leporinus octofasciatus	14
1639	2003-10-11	17:06:00	Leporinus octofasciatus	1
1640	2003-10-11	17:07:00	Leporinus octofasciatus	2
1641	2003-10-11	17:10:00	Prochilodus lineatus	3
1642	2003-10-11	17:10:00	Leporinus octofasciatus	3
1643	2003-10-11	17:11:00	Prochilodus lineatus	1
1644	2003-10-11	17:13:00	Leporinus octofasciatus	8
1645	2003-10-11	17:14:00	Leporinus octofasciatus	4
1647	2003-10-11	17:18:00	Leporinus octofasciatus	2
1649	2003-10-11	17:20:00	Leporinus octofasciatus	7
1650	2003-10-11	17:22:00	Leporinus octofasciatus	1
1652	2003-10-11	17:25:00	Leporinus octofasciatus	4
1653	2003-10-11	17:26:00	Prochilodus lineatus	1
1656	2003-10-11	17:28:00	Prochilodus lineatus	4
1657	2003-10-11	17:28:00	Leporinus octofasciatus	2
1658	2003-10-11	17:31:00	Leporinus octofasciatus	8
1659	2003-10-11	17:32:00	Leporinus octofasciatus	3
1661	2003-10-11	17:34:00	Leporinus octofasciatus	4
1662	2003-10-11	17:39:00	Prochilodus lineatus	7
1663	2003-10-11	17:39:00	Leporinus octofasciatus	4
1664	2003-10-11	17:40:00	Leporinus octofasciatus	8
1666	2003-10-11	17:46:00	Leporinus octofasciatus	4
1667	2003-10-11	17:47:00	Leporinus octofasciatus	1
1668	2003-10-11	17:48:00	Leporinus octofasciatus	8
1669	2003-10-11	17:48:00	Leporinus friderici	1
1670	2003-10-11	17:48:00	Prochilodus lineatus	2
1671	2003-10-11	17:50:00	Leporinus octofasciatus	2
1672	2003-10-11	17:51:00	Leporinus octofasciatus	1
1675	2003-10-11	17:57:00	Leporinus octofasciatus	2
1676	2003-10-11	17:58:00	Leporinus friderici	1
1677	2003-10-11	17:59:00	Leporinus octofasciatus	6
1678	2003-10-11	18:02:00	Leporinus octofasciatus	1
1679	2003-10-11	18:04:00	Leporinus octofasciatus	5
1680	2003-10-11	18:05:00	Leporinus octofasciatus	4
1681	2003-10-11	18:05:00	Prochilodus lineatus	2
1682	2003-10-11	18:06:00	Leporinus octofasciatus	1
1684	2003-10-11	18:09:00	Leporinus octofasciatus	2
1685	2003-10-11	18:09:00	Leporinus friderici	1
1686	2003-10-11	18:10:00	Leporinus octofasciatus	1
1688	2003-10-11	18:14:00	Prochilodus lineatus	1
1689	2003-10-11	18:15:00	Leporinus octofasciatus	1
1690	2003-10-11	18:16:00	Leporinus octofasciatus	1
1691	2003-10-11	18:17:00	Leporinus octofasciatus	1
1693	2003-10-11	18:19:00	Leporinus octofasciatus	1
1695	2003-10-11	18:24:00	Leporinus octofasciatus	1
1696	2003-10-11	18:27:00	Pimelodus maculatus	1
1697	2003-10-11	18:29:00	Pimelodus maculatus	1
1698	2003-10-11	18:30:00	Prochilodus lineatus	2
1699	2003-10-11	18:30:00	Pimelodus maculatus	2
1700	2003-10-11	18:34:00	Pimelodus maculatus	2
1701	2003-10-11	18:36:00	Pimelodus maculatus	2
1702	2003-10-11	18:39:00	Pimelodus maculatus	1
1703	2003-10-11	18:44:00	Pimelodus maculatus	2
1704	2003-10-11	18:46:00	Pimelodus maculatus	1
1705	2003-10-11	18:48:00	Pimelodus maculatus	2
1706	2003-10-11	18:50:00	Pimelodus maculatus	1
1707	2003-10-11	18:53:00	Pimelodus maculatus	5
1708	2003-10-11	19:01:00	Pimelodus maculatus	1
1709	2003-10-11	18:07:00	Prochilodus lineatus	1
1710	2003-10-11	19:14:00	Prochilodus lineatus	1
1711	2003-10-11	19:20:00	Pimelodus maculatus	1
1712	2003-10-11	19:28:00	Pimelodus maculatus	1
1713	2003-10-11	19:30:00	Pimelodus maculatus	1
1714	2003-10-11	19:32:00	Pimelodus maculatus	2
1715	2003-10-11	19:35:00	Pimelodus maculatus	1
1716	2003-10-11	19:41:00	Pimelodus maculatus	2
1717	2003-10-11	19:47:00	Pimelodus maculatus	1
1718	2003-10-11	19:52:00	Pimelodus maculatus	1
1719	2003-10-11	19:55:00	Pimelodus maculatus	1
1720	2003-10-11	19:56:00	Pimelodus maculatus	8
1721	2003-10-11	20:02:00	Pimelodus maculatus	1
1722	2003-10-11	20:06:00	Pimelodus maculatus	7
1723	2003-10-11	20:07:00	Pimelodus maculatus	5
1724	2003-10-11	20:08:00	Pimelodus maculatus	1
1725	2003-10-11	20:13:00	Pimelodus maculatus	3
1726	2003-10-11	20:14:00	Pimelodus maculatus	2
1727	2003-10-11	20:17:00	Pimelodus maculatus	3
1728	2003-10-11	20:23:00	Pimelodus maculatus	1
1729	2003-10-11	20:33:00	Pimelodus maculatus	4
1730	2003-10-11	20:37:00	Pimelodus maculatus	1
1731	2003-10-11	20:46:00	Pimelodus maculatus	1
1732	2003-10-11	20:58:00	Pimelodus maculatus	2
1733	2003-10-11	21:00:00	Pimelodus maculatus	2
1734	2003-10-11	21:05:00	Pimelodus maculatus	1
1735	2003-10-11	21:10:00	Pimelodus maculatus	1
1736	2003-10-11	21:11:00	Pimelodus maculatus	2
1737	2003-10-11	21:20:00	Pimelodus maculatus	1
1738	2003-10-11	21:27:00	Pimelodus maculatus	1
1739	2003-10-11	21:28:00	Pimelodus maculatus	3
1741	2003-10-11	21:35:00	Pimelodus maculatus	1
1742	2003-10-11	21:36:00	Pimelodus maculatus	2
1743	2003-10-11	21:37:00	Pimelodus maculatus	4
1744	2003-10-11	21:41:00	Pimelodus maculatus	1
1745	2003-10-11	21:44:00	Pimelodus maculatus	3
1746	2003-10-11	21:45:00	Pimelodus maculatus	1
1747	2003-10-11	21:47:00	Prochilodus lineatus	1
1748	2003-10-11	21:49:00	Pimelodus maculatus	1
1749	2003-10-11	21:51:00	Pimelodus maculatus	2
1750	2003-10-11	21:54:00	Pimelodus maculatus	2
1751	2003-10-11	22:00:00	Pimelodus maculatus	1
1752	2003-10-11	22:01:00	Pimelodus maculatus	1
1753	2003-10-11	22:02:00	Pimelodus maculatus	1
1754	2003-10-11	22:05:00	Pimelodus maculatus	3
1755	2003-10-11	22:09:00	Pimelodus maculatus	7
1756	2003-10-11	22:11:00	Pimelodus maculatus	5
1757	2003-10-11	22:14:00	Pimelodus maculatus	6
1758	2003-10-11	22:17:00	Pimelodus maculatus	3
1759	2003-10-11	22:19:00	Pimelodus maculatus	2
1760	2003-10-11	22:21:00	Pimelodus maculatus	2
1761	2003-10-11	22:23:00	Pimelodus maculatus	1
1762	2003-10-11	22:25:00	Pimelodus maculatus	1
1763	2003-10-11	22:25:00	Prochilodus lineatus	1
1764	2003-10-11	22:27:00	Pimelodus maculatus	2
1765	2003-10-11	22:33:00	Pimelodus maculatus	3
1766	2003-10-11	22:35:00	Pimelodus maculatus	1
1767	2003-10-11	22:39:00	Pimelodus maculatus	2
1768	2003-10-11	22:41:00	Pimelodus maculatus	2
1769	2003-10-11	22:43:00	Pimelodus maculatus	2
1770	2003-10-11	22:44:00	Pimelodus maculatus	5
1771	2003-10-11	22:49:00	Pimelodus maculatus	3
1772	2003-10-11	22:52:00	Pimelodus maculatus	3
1773	2003-10-11	22:56:00	Pimelodus maculatus	1
1774	2003-10-11	22:58:00	Pimelodus maculatus	5
1775	2003-10-11	23:04:00	Pimelodus maculatus	1
1776	2003-10-11	23:07:00	Pimelodus maculatus	6
1777	2003-10-11	23:11:00	Pimelodus maculatus	5
1778	2003-10-11	23:12:00	Pimelodus maculatus	3
1779	2003-10-11	23:16:00	Pimelodus maculatus	7
1780	2003-10-11	23:19:00	Pimelodus maculatus	9
1781	2003-10-11	23:22:00	Pimelodus maculatus	10
1782	2003-10-11	23:24:00	Pimelodus maculatus	7
1783	2003-10-11	23:26:00	Pimelodus maculatus	3
1784	2003-10-11	23:28:00	Pimelodus maculatus	3
1785	2003-10-11	23:33:00	Pimelodus maculatus	5
1786	2003-10-11	23:35:00	Pimelodus maculatus	2
1787	2003-10-11	23:37:00	Pimelodus maculatus	3
1788	2003-10-11	23:39:00	Pimelodus maculatus	5
1789	2003-10-11	23:42:00	Pimelodus maculatus	4
1790	2003-10-11	23:47:00	Pimelodus maculatus	10
1791	2003-10-11	23:51:00	Pimelodus maculatus	2
1792	2003-10-11	23:53:00	Pimelodus maculatus	14
1793	2003-10-11	23:54:00	Pimelodus maculatus	5
1794	2003-10-11	23:57:00	Pimelodus maculatus	5
1795	2003-10-11	23:59:00	Pimelodus maculatus	10
1796	2003-10-22	02:28:00	Pimelodus maculatus	1
1797	2003-10-22	02:59:00	Pimelodus maculatus	1
1799	2003-10-22	03:21:00	Pimelodus maculatus	1
1800	2003-10-22	03:45:00	Pimelodus maculatus	2
1801	2003-10-22	04:03:00	Pimelodus maculatus	1
1803	2003-10-22	06:37:00	Leporinus octofasciatus	1
1805	2003-10-22	06:58:00	Leporinus octofasciatus	1
1808	2003-10-22	07:21:00	Leporinus octofasciatus	3
1810	2003-10-22	07:32:00	Leporinus octofasciatus	1
1811	2003-10-22	07:34:00	Leporinus octofasciatus	1
1812	2003-10-22	07:40:00	Leporinus octofasciatus	1
1813	2003-10-22	07:59:00	Leporinus octofasciatus	1
1814	2003-10-22	08:07:00	Leporinus octofasciatus	1
1815	2003-10-22	08:34:00	Leporinus friderici	1
1817	2003-10-22	10:47:00	Leporinus octofasciatus	1
1819	2003-10-22	11:01:00	Leporinus octofasciatus	1
1821	2003-10-22	13:22:00	Leporinus octofasciatus	1
1822	2003-10-22	13:23:00	Leporinus octofasciatus	1
1824	2003-10-22	14:04:00	Leporinus octofasciatus	1
1825	2003-10-22	14:43:00	Leporinus octofasciatus	1
1826	2003-10-22	14:52:00	Leporinus octofasciatus	1
1828	2003-10-22	15:06:00	Leporinus octofasciatus	1
1829	2003-10-22	16:28:00	Leporinus octofasciatus	1
1831	2003-10-22	16:52:00	Leporinus octofasciatus	1
1832	2003-10-22	17:06:00	Leporinus octofasciatus	1
1833	2003-10-22	17:23:00	Leporinus octofasciatus	1
1834	2003-10-22	17:53:00	Leporinus octofasciatus	1
1836	2003-10-22	18:05:00	Leporinus octofasciatus	1
1837	2003-10-22	18:09:00	Leporinus octofasciatus	1
1839	2003-10-22	18:23:00	Leporinus octofasciatus	1
1840	2003-10-22	20:16:00	Pimelodus maculatus	1
1841	2003-10-22	20:27:00	Pimelodus maculatus	1
1842	2003-10-22	20:49:00	Pimelodus maculatus	1
1843	2003-10-22	20:58:00	Pimelodus maculatus	1
1844	2003-10-22	21:22:00	Pimelodus maculatus	1
1845	2003-10-22	21:59:00	Pimelodus maculatus	1
1846	2003-10-28	00:18:00	Pimelodus maculatus	1
1848	2003-10-28	01:59:00	Pimelodus maculatus	1
1849	2003-10-28	03:01:00	Pimelodus maculatus	1
1850	2003-10-28	03:10:00	Pimelodus maculatus	1
1851	2003-10-28	03:12:00	Leporinus friderici	1
1853	2003-10-28	03:45:00	Pimelodus maculatus	1
1854	2003-10-28	04:44:00	Leporinus octofasciatus	1
1855	2003-10-28	06:06:00	Schizodon nasutus	1
1856	2003-10-28	07:57:00	Leporinus octofasciatus	2
1858	2003-10-28	08:01:00	Leporinus octofasciatus	1
1859	2003-10-28	08:03:00	Leporinus octofasciatus	4
1861	2003-10-28	08:17:00	Leporinus octofasciatus	1
1863	2003-10-28	08:24:00	Leporinus octofasciatus	1
1864	2003-10-28	08:39:00	Leporinus friderici	1
1866	2003-10-28	08:55:00	Leporinus octofasciatus	1
1868	2003-10-28	09:28:00	Leporinus friderici	1
1869	2003-10-28	09:54:00	Leporinus octofasciatus	1
1872	2003-10-28	15:29:00	Cichla sp.	1
1874	2003-10-28	16:49:00	Leporinus octofasciatus	1
1875	2003-10-28	16:53:00	Leporinus octofasciatus	1
1876	2003-10-28	16:55:00	Leporinus octofasciatus	1
1877	2003-10-28	17:00:00	Pimelodus maculatus	1
1878	2003-10-28	17:07:00	Leporinus octofasciatus	1
1879	2003-10-28	17:33:00	Pimelodus maculatus	1
1880	2003-10-28	17:41:00	Pimelodus maculatus	1
1881	2003-10-28	17:46:00	Metynnis maculatus	1
1882	2003-10-28	17:56:00	Pimelodus maculatus	1
1883	2003-10-28	17:58:00	Pimelodus maculatus	1
1884	2003-10-28	18:10:00	Pimelodus maculatus	1
1885	2003-10-28	18:14:00	Pimelodus maculatus	1
1887	2003-10-28	18:16:00	Pimelodus maculatus	1
1888	2003-10-28	18:27:00	Pimelodus maculatus	1
1889	2003-10-28	18:31:00	Pimelodus maculatus	2
1890	2003-10-28	18:43:00	Pimelodus maculatus	1
1891	2003-10-28	18:53:00	Pimelodus maculatus	1
1892	2003-10-28	19:10:00	Pimelodus maculatus	1
1893	2003-10-28	19:23:00	Pimelodus maculatus	1
1894	2003-10-28	19:36:00	Pimelodus maculatus	1
1895	2003-10-28	19:40:00	Pimelodus maculatus	6
1896	2003-10-28	19:47:00	Pimelodus maculatus	1
1897	2003-10-28	19:49:00	Pimelodus maculatus	1
1898	2003-10-28	19:57:00	Pimelodus maculatus	1
1899	2003-10-28	20:26:00	Pimelodus maculatus	1
1900	2003-10-28	20:29:00	Pimelodus maculatus	1
1901	2003-10-28	20:34:00	Pimelodus maculatus	1
1902	2003-10-28	20:36:00	Pimelodus maculatus	1
1903	2003-10-28	20:38:00	Pimelodus maculatus	1
1905	2003-10-28	20:42:00	Metynnis maculatus	1
1906	2003-10-28	20:04:00	Pimelodus maculatus	1
1907	2003-10-28	20:59:00	Pimelodus maculatus	1
1908	2003-10-28	21:02:00	Pimelodus maculatus	1
1909	2003-10-28	21:03:00	Pimelodus maculatus	1
1910	2003-10-28	21:18:00	Pimelodus maculatus	1
1911	2003-10-28	21:18:00	Pimelodus maculatus	1
1913	2003-10-28	21:45:00	Pimelodus maculatus	1
1914	2003-10-28	21:46:00	Pimelodus maculatus	1
1916	2003-10-28	22:14:00	Pimelodus maculatus	1
1917	2003-10-28	22:15:00	Pimelodus maculatus	1
1919	2003-10-28	22:31:00	Pimelodus maculatus	2
1920	2003-10-28	22:35:00	Pimelodus maculatus	1
1921	2003-10-28	22:38:00	Pimelodus maculatus	2
1922	2003-10-28	22:39:00	Pimelodus maculatus	1
1923	2003-10-28	22:41:00	Pimelodus maculatus	1
1924	2003-10-28	22:42:00	Pimelodus maculatus	1
1925	2003-10-28	22:48:00	Pimelodus maculatus	1
1926	2003-10-28	23:05:00	Pimelodus maculatus	1
1927	2003-10-28	23:06:00	Pimelodus maculatus	1
1928	2003-10-28	23:07:00	Pimelodus maculatus	3
1929	2003-10-28	23:12:00	Pimelodus maculatus	2
1930	2003-10-28	23:30:00	Pimelodus maculatus	1
1931	2003-10-28	23:48:00	Pimelodus maculatus	1
1932	2003-10-28	23:56:00	Pimelodus maculatus	1
1933	2003-11-01	00:18:00	Pimelodus maculatus	1
1934	2003-11-01	00:57:00	Pimelodus maculatus	1
1935	2003-11-01	01:07:00	Pimelodus maculatus	1
1937	2003-11-01	01:42:00	Pimelodus maculatus	1
1938	2003-11-01	02:29:00	Pimelodus maculatus	1
1939	2003-11-01	02:30:00	Pimelodus maculatus	1
1940	2003-11-01	04:15:00	Leporinus friderici	1
1944	2003-11-01	04:52:00	Leporinus octofasciatus	1
1947	2003-11-01	04:58:00	Leporinus octofasciatus	1
1948	2003-11-01	05:05:00	Leporinus octofasciatus	1
1950	2003-11-01	05:32:00	Leporinus octofasciatus	1
1951	2003-11-01	05:47:00	Leporinus octofasciatus	1
1953	2003-11-01	07:02:00	Leporinus octofasciatus	1
1955	2003-11-01	07:21:00	Leporinus friderici	1
1957	2003-11-01	07:27:00	Leporinus octofasciatus	1
1959	2003-11-01	07:37:00	Leporinus octofasciatus	1
1960	2003-11-01	07:45:00	Leporinus octofasciatus	1
1961	2003-11-01	08:04:00	Leporinus octofasciatus	1
1963	2003-11-01	08:25:00	Leporinus octofasciatus	1
1965	2003-11-01	08:53:00	Leporinus octofasciatus	1
1966	2003-11-01	08:03:00	Leporinus octofasciatus	1
1967	2003-11-01	08:19:00	Leporinus octofasciatus	1
1969	2003-11-01	09:52:00	Leporinus octofasciatus	1
1970	2003-11-01	09:57:00	Leporinus octofasciatus	1
1972	2003-11-01	10:24:00	Leporinus octofasciatus	1
1975	2003-11-01	10:59:00	Leporinus octofasciatus	2
1977	2003-11-01	11:06:00	Leporinus octofasciatus	1
1979	2003-11-01	11:20:00	Leporinus octofasciatus	1
1981	2003-11-01	11:41:00	Leporinus octofasciatus	1
1983	2003-11-01	12:07:00	Leporinus octofasciatus	1
1985	2003-11-01	12:21:00	Leporinus octofasciatus	1
1986	2003-11-01	12:23:00	Leporinus octofasciatus	1
1988	2003-11-01	12:30:00	Leporinus octofasciatus	1
1990	2003-11-01	12:59:00	Leporinus octofasciatus	1
1992	2003-11-01	13:46:00	Leporinus octofasciatus	1
1995	2003-11-01	14:06:00	Leporinus octofasciatus	1
1996	2003-11-01	14:31:00	Leporinus octofasciatus	2
1999	2003-11-01	14:53:00	Leporinus octofasciatus	3
2002	2003-11-01	15:05:00	Leporinus octofasciatus	1
2003	2003-11-01	15:12:00	Leporinus octofasciatus	1
2004	2003-11-01	15:42:00	Leporinus octofasciatus	1
2005	2003-11-01	15:44:00	Leporinus octofasciatus	1
2006	2003-11-01	15:49:00	Leporinus octofasciatus	1
2008	2003-11-01	15:51:00	Leporinus octofasciatus	1
2010	2003-11-01	15:54:00	Leporinus octofasciatus	1
2011	2003-11-01	15:58:00	Leporinus octofasciatus	1
2012	2003-11-01	16:06:00	Leporinus octofasciatus	1
2014	2003-11-01	16:36:00	Leporinus octofasciatus	1
2015	2003-11-01	16:46:00	Leporinus octofasciatus	1
2017	2003-11-01	16:50:00	Leporinus octofasciatus	1
2018	2003-11-01	17:02:00	Pimelodus maculatus	1
2021	2003-11-01	17:11:00	Leporinus octofasciatus	2
2022	2003-11-01	17:12:00	Leporinus octofasciatus	2
2023	2003-11-01	17:14:00	Pimelodus maculatus	1
2024	2003-11-01	17:14:00	Leporinus friderici	1
2025	2003-11-01	17:16:00	Leporinus octofasciatus	1
2026	2003-11-01	17:20:00	Leporinus friderici	1
2027	2003-11-01	17:27:00	Pimelodus maculatus	2
2028	2003-11-01	17:31:00	Pimelodus maculatus	1
2030	2003-11-01	17:38:00	Pimelodus maculatus	1
2031	2003-11-01	18:23:00	Pimelodus maculatus	1
2032	2003-11-01	18:26:00	Pimelodus maculatus	1
2033	2003-11-01	18:27:00	Pimelodus maculatus	1
2034	2003-11-01	18:29:00	Pimelodus maculatus	2
2035	2003-11-01	18:34:00	Pimelodus maculatus	1
2036	2003-11-01	18:36:00	Pimelodus maculatus	1
2037	2003-11-01	18:42:00	Pimelodus maculatus	1
2038	2003-11-01	18:45:00	Pimelodus maculatus	2
2039	2003-11-01	18:47:00	Pimelodus maculatus	2
2040	2003-11-01	18:52:00	Pimelodus maculatus	1
2041	2003-11-01	18:55:00	Pimelodus maculatus	2
2042	2003-11-01	18:56:00	Pimelodus maculatus	1
2043	2003-11-01	19:09:00	Pimelodus maculatus	1
2044	2003-11-01	19:11:00	Pimelodus maculatus	1
2045	2003-11-01	19:23:00	Pimelodus maculatus	1
2046	2003-11-01	19:27:00	Pimelodus maculatus	2
2047	2003-11-01	19:31:00	Pimelodus maculatus	1
2048	2003-11-01	19:33:00	Pimelodus maculatus	1
2049	2003-11-01	19:38:00	Pimelodus maculatus	1
2050	2003-11-01	19:44:00	Pimelodus maculatus	1
2052	2003-11-01	19:13:00	Pimelodus maculatus	1
2053	2003-11-01	20:16:00	Pimelodus maculatus	1
2054	2003-11-01	20:22:00	Pimelodus maculatus	1
2055	2003-11-01	20:36:00	Pimelodus maculatus	1
2056	2003-11-01	21:01:00	Pimelodus maculatus	1
2057	2003-11-01	21:07:00	Pimelodus maculatus	1
2058	2003-11-01	21:14:00	Pimelodus maculatus	1
2059	2003-11-01	22:23:00	Pimelodus maculatus	1
2060	2003-11-01	23:16:00	Pimelodus maculatus	1
2061	2003-11-01	23:59:00	Leporinus friderici	1
2062	2003-11-11	00:06:00	Pimelodus maculatus	1
2063	2003-11-11	00:29:00	Pimelodus maculatus	1
2064	2003-11-11	00:31:00	Pimelodus maculatus	1
2065	2003-11-11	00:36:00	Pimelodus maculatus	1
2066	2003-11-11	01:17:00	Pimelodus maculatus	1
2067	2003-11-11	01:18:00	Pimelodus maculatus	1
2068	2003-11-11	01:21:00	Pimelodus maculatus	1
2069	2003-11-11	01:39:00	Pimelodus maculatus	2
2070	2003-11-11	01:56:00	Pimelodus maculatus	1
2071	2003-11-11	02:10:00	Pimelodus maculatus	1
2073	2003-11-11	02:32:00	Pimelodus maculatus	1
2074	2003-11-11	02:35:00	Pimelodus maculatus	3
2075	2003-11-11	02:43:00	Leporinus friderici	1
2076	2003-11-11	02:45:00	Leporinus friderici	1
2077	2003-11-11	03:15:00	Leporinus friderici	1
2078	2003-11-11	03:17:00	Leporinus friderici	1
2079	2003-11-11	03:25:00	Leporinus friderici	1
2081	2003-11-11	04:04:00	Leporinus friderici	1
2082	2003-11-11	04:09:00	Leporinus octofasciatus	1
2084	2003-11-11	04:13:00	Leporinus octofasciatus	1
2085	2003-11-11	04:14:00	Leporinus friderici	1
2086	2003-11-11	04:16:00	Leporinus friderici	1
2087	2003-11-11	04:19:00	Leporinus octofasciatus	1
2088	2003-11-11	04:22:00	Leporinus octofasciatus	1
2089	2003-11-11	04:26:00	Leporinus octofasciatus	1
2091	2003-11-11	04:41:00	Leporinus octofasciatus	1
2092	2003-11-11	04:45:00	Leporinus friderici	1
2093	2003-11-11	05:07:00	Leporinus friderici	1
2096	2003-11-11	05:14:00	Leporinus octofasciatus	1
2097	2003-11-11	05:17:00	Leporinus friderici	1
2098	2003-11-11	05:19:00	Leporinus friderici	2
2099	2003-11-11	05:32:00	Leporinus octofasciatus	2
2100	2003-11-11	05:34:00	Leporinus friderici	1
2102	2003-11-11	05:50:00	Schizodon nasutus	1
2103	2003-11-11	05:52:00	Leporinus octofasciatus	1
2105	2003-11-11	06:18:00	Leporinus octofasciatus	1
2107	2003-11-11	06:27:00	Leporinus octofasciatus	2
2108	2003-11-11	06:31:00	Leporinus octofasciatus	1
2110	2003-11-11	06:36:00	Leporinus octofasciatus	1
2111	2003-11-11	06:45:00	Leporinus octofasciatus	2
2113	2003-11-11	06:49:00	Leporinus octofasciatus	2
2115	2003-11-11	06:59:00	Leporinus octofasciatus	2
2116	2003-11-11	07:19:00	Leporinus octofasciatus	1
2117	2003-11-11	07:19:00	Metynnis maculatus	1
2119	2003-11-11	08:18:00	Leporinus octofasciatus	1
2121	2003-11-11	08:45:00	Leporinus octofasciatus	1
2122	2003-11-11	08:47:00	Leporinus octofasciatus	1
2124	2003-11-11	08:52:00	Leporinus octofasciatus	1
2125	2003-11-11	08:54:00	Leporinus octofasciatus	1
2126	2003-11-11	09:01:00	Leporinus octofasciatus	1
2128	2003-11-11	09:09:00	Leporinus octofasciatus	1
2129	2003-11-11	09:12:00	Leporinus octofasciatus	1
2131	2003-11-11	09:18:00	Leporinus octofasciatus	2
2132	2003-11-11	09:20:00	Leporinus octofasciatus	1
2134	2003-11-11	09:26:00	Leporinus octofasciatus	1
2135	2003-11-11	09:28:00	Leporinus octofasciatus	1
2136	2003-11-11	09:32:00	Leporinus octofasciatus	1
2137	2003-11-11	09:38:00	Leporinus octofasciatus	1
2139	2003-11-11	09:47:00	Leporinus octofasciatus	1
2140	2003-11-11	09:54:00	Leporinus octofasciatus	2
2141	2003-11-11	09:55:00	Leporinus octofasciatus	1
2142	2003-11-11	10:25:00	Leporinus octofasciatus	1
2144	2003-11-11	10:44:00	Leporinus octofasciatus	1
2146	2003-11-11	10:55:00	Leporinus octofasciatus	1
2148	2003-11-11	10:57:00	Leporinus octofasciatus	1
2149	2003-11-11	11:05:00	Leporinus octofasciatus	2
2151	2003-11-11	11:10:00	Leporinus octofasciatus	1
2152	2003-11-11	11:32:00	Leporinus octofasciatus	1
2153	2003-11-11	11:34:00	Leporinus octofasciatus	2
2156	2003-11-11	11:46:00	Leporinus octofasciatus	3
2157	2003-11-11	11:47:00	Leporinus octofasciatus	2
2159	2003-11-11	11:51:00	Leporinus octofasciatus	1
2162	2003-11-11	12:08:00	Leporinus octofasciatus	2
2163	2003-11-11	12:14:00	Leporinus octofasciatus	1
2166	2003-11-11	12:29:00	Leporinus octofasciatus	2
2167	2003-11-11	12:33:00	Leporinus octofasciatus	2
2168	2003-11-11	12:40:00	Leporinus octofasciatus	1
2169	2003-11-11	13:02:00	Leporinus octofasciatus	1
2172	2003-11-11	13:23:00	Leporinus octofasciatus	14
2173	2003-11-11	13:24:00	Leporinus octofasciatus	2
2174	2003-11-11	13:25:00	Leporinus octofasciatus	2
2175	2003-11-11	13:26:00	Leporinus octofasciatus	2
2177	2003-11-11	13:30:00	Leporinus octofasciatus	3
2179	2003-11-11	13:39:00	Leporinus octofasciatus	1
2181	2003-11-11	13:48:00	Leporinus octofasciatus	1
2182	2003-11-11	13:55:00	Leporinus octofasciatus	1
2184	2003-11-11	14:10:00	Leporinus octofasciatus	1
2185	2003-11-11	14:11:00	Leporinus octofasciatus	1
2186	2003-11-11	14:15:00	Leporinus octofasciatus	1
2188	2003-11-11	14:19:00	Leporinus octofasciatus	6
2189	2003-11-11	14:20:00	Leporinus octofasciatus	1
2191	2003-11-11	14:24:00	Leporinus octofasciatus	2
2194	2003-11-11	14:30:00	Leporinus octofasciatus	5
2195	2003-11-11	14:31:00	Leporinus octofasciatus	1
2196	2003-11-11	14:35:00	Leporinus octofasciatus	1
2197	2003-11-11	14:40:00	Leporinus octofasciatus	1
2198	2003-11-11	14:43:00	Leporinus octofasciatus	1
2199	2003-11-11	14:44:00	Leporinus octofasciatus	1
2201	2003-11-11	14:46:00	Leporinus octofasciatus	1
2203	2003-11-11	14:49:00	Leporinus octofasciatus	1
2204	2003-11-11	14:50:00	Leporinus octofasciatus	1
2205	2003-11-11	14:56:00	Leporinus octofasciatus	1
2208	2003-11-11	14:59:00	Leporinus octofasciatus	3
2210	2003-11-11	15:01:00	Leporinus octofasciatus	3
2211	2003-11-11	15:04:00	Leporinus octofasciatus	4
2212	2003-11-11	15:07:00	Leporinus octofasciatus	1
2214	2003-11-11	15:10:00	Leporinus octofasciatus	2
2215	2003-11-11	15:17:00	Leporinus octofasciatus	2
2217	2003-11-11	15:22:00	Leporinus octofasciatus	1
2220	2003-11-11	15:29:00	Leporinus octofasciatus	1
2221	2003-11-11	15:31:00	Leporinus octofasciatus	5
2222	2003-11-11	15:34:00	Leporinus octofasciatus	1
2224	2003-11-11	15:36:00	Leporinus octofasciatus	3
2225	2003-11-11	15:38:00	Leporinus octofasciatus	1
2226	2003-11-11	15:39:00	Leporinus octofasciatus	2
2228	2003-11-11	15:41:00	Leporinus octofasciatus	1
2230	2003-11-11	15:46:00	Leporinus octofasciatus	1
2231	2003-11-11	15:47:00	Leporinus octofasciatus	1
2234	2003-11-11	15:52:00	Leporinus octofasciatus	5
2236	2003-11-11	15:57:00	Leporinus octofasciatus	6
2237	2003-11-11	15:59:00	Leporinus octofasciatus	5
2239	2003-11-11	16:09:00	Leporinus octofasciatus	1
2240	2003-11-11	16:10:00	Leporinus octofasciatus	6
2242	2003-11-11	16:13:00	Leporinus octofasciatus	1
2245	2003-11-11	16:26:00	Leporinus octofasciatus	1
2247	2003-11-11	16:28:00	Leporinus octofasciatus	3
2248	2003-11-11	16:29:00	Leporinus octofasciatus	2
2249	2003-11-11	16:32:00	Leporinus octofasciatus	1
2251	2003-11-11	16:43:00	Leporinus octofasciatus	1
2252	2003-11-11	16:46:00	Leporinus octofasciatus	1
2253	2003-11-11	16:48:00	Leporinus octofasciatus	2
2256	2003-11-11	16:59:00	Leporinus octofasciatus	1
2259	2003-11-11	17:09:00	Leporinus octofasciatus	2
2260	2003-11-11	17:10:00	Leporinus octofasciatus	2
2261	2003-11-11	17:11:00	Leporinus octofasciatus	1
2262	2003-11-11	17:13:00	Salminus hilarii	1
2264	2003-11-11	17:18:00	Leporinus octofasciatus	1
2267	2003-11-11	17:21:00	Leporinus octofasciatus	2
2268	2003-11-11	17:22:00	Leporinus octofasciatus	2
2269	2003-11-11	17:23:00	Salminus hilarii	1
2271	2003-11-11	17:29:00	Leporinus friderici	1
2272	2003-11-11	17:32:00	Leporinus octofasciatus	1
2274	2003-11-11	17:44:00	Leporinus friderici	1
2276	2003-11-11	18:04:00	Leporinus friderici	1
2278	2003-11-11	18:23:00	Pimelodus maculatus	1
2279	2003-11-11	18:25:00	Pimelodus maculatus	1
2280	2003-11-11	18:46:00	Pimelodus maculatus	1
2281	2003-11-11	18:52:00	Pimelodus maculatus	1
2283	2003-11-11	18:58:00	Pimelodus maculatus	1
2284	2003-11-11	19:02:00	Pimelodus maculatus	1
2285	2003-11-11	19:03:00	Pimelodus maculatus	2
2286	2003-11-11	19:08:00	Pimelodus maculatus	1
2287	2003-11-11	19:22:00	Pimelodus maculatus	1
2288	2003-11-11	19:24:00	Pimelodus maculatus	1
2289	2003-11-11	19:28:00	Leporinus friderici	1
2290	2003-11-11	19:39:00	Pimelodus maculatus	1
2291	2003-11-11	19:41:00	Pimelodus maculatus	1
2292	2003-11-11	19:51:00	Pimelodus maculatus	2
2293	2003-11-11	19:55:00	Pimelodus maculatus	1
2295	2003-11-11	20:06:00	Pimelodus maculatus	1
2296	2003-11-11	20:07:00	Pimelodus maculatus	2
2298	2003-11-11	20:17:00	Pimelodus maculatus	1
2299	2003-11-11	20:18:00	Pimelodus maculatus	1
2300	2003-11-11	20:22:00	Pimelodus maculatus	1
2302	2003-11-11	20:42:00	Pimelodus maculatus	2
2303	2003-11-11	20:43:00	Pimelodus maculatus	1
2304	2003-11-11	20:50:00	Pimelodus maculatus	1
2305	2003-11-11	20:52:00	Pimelodus maculatus	1
2306	2003-11-11	21:01:00	Pimelodus maculatus	1
2308	2003-11-11	21:18:00	Pimelodus maculatus	1
2310	2003-11-11	21:26:00	Pimelodus maculatus	1
2312	2003-11-11	21:38:00	Leporinus octofasciatus	1
2313	2003-11-11	21:41:00	Salminus hilarii	1
2314	2003-11-11	21:51:00	Pimelodus maculatus	1
2315	2003-11-11	21:59:00	Leporinus friderici	1
2318	2003-11-11	22:22:00	Leporinus friderici	1
2319	2003-11-11	22:40:00	Leporinus friderici	1
2321	2003-11-11	23:20:00	Pimelodus maculatus	1
2323	2003-11-11	23:45:00	Pimelodus maculatus	1
2324	2003-11-11	23:49:00	Salminus hilarii	1
2325	2003-11-18	00:01:00	Pimelodus maculatus	1
2326	2003-11-18	00:02:00	Pimelodus maculatus	2
2327	2003-11-18	00:04:00	Pimelodus maculatus	1
2328	2003-11-18	00:05:00	Pimelodus maculatus	2
2329	2003-11-18	00:06:00	Pimelodus maculatus	5
2330	2003-11-18	00:08:00	Pimelodus maculatus	1
2331	2003-11-18	00:09:00	Pimelodus maculatus	3
2332	2003-11-18	00:10:00	Pimelodus maculatus	2
2333	2003-11-18	00:15:00	Pimelodus maculatus	1
2334	2003-11-18	00:16:00	Pimelodus maculatus	3
2335	2003-11-18	00:18:00	Pimelodus maculatus	2
2337	2003-11-18	00:20:00	Pimelodus maculatus	5
2338	2003-11-18	00:24:00	Pimelodus maculatus	4
2339	2003-11-18	00:25:00	Pimelodus maculatus	3
2340	2003-11-18	00:26:00	Pimelodus maculatus	1
2341	2003-11-18	00:27:00	Pimelodus maculatus	3
2342	2003-11-18	00:29:00	Pimelodus maculatus	12
2343	2003-11-18	00:31:00	Pimelodus maculatus	6
2344	2003-11-18	00:32:00	Pimelodus maculatus	3
2345	2003-11-18	00:34:00	Pimelodus maculatus	10
2346	2003-11-18	00:35:00	Pimelodus maculatus	1
2347	2003-11-18	00:36:00	Pimelodus maculatus	2
2348	2003-11-18	00:37:00	Pimelodus maculatus	2
2349	2003-11-18	00:38:00	Pimelodus maculatus	3
2350	2003-11-18	00:40:00	Pimelodus maculatus	4
2351	2003-11-18	00:41:00	Pimelodus maculatus	2
2352	2003-11-18	00:43:00	Pimelodus maculatus	2
2353	2003-11-18	00:44:00	Pimelodus maculatus	3
2354	2003-11-18	00:47:00	Pimelodus maculatus	1
2355	2003-11-18	00:50:00	Pimelodus maculatus	3
2356	2003-11-18	00:55:00	Pimelodus maculatus	3
2357	2003-11-18	00:56:00	Pimelodus maculatus	4
2358	2003-11-18	00:57:00	Pimelodus maculatus	2
2359	2003-11-18	01:01:00	Pimelodus maculatus	2
2360	2003-11-18	01:02:00	Pimelodus maculatus	2
2361	2003-11-18	01:03:00	Pimelodus maculatus	1
2362	2003-11-18	01:06:00	Pimelodus maculatus	2
2363	2003-11-18	01:07:00	Pimelodus maculatus	2
2364	2003-11-18	01:08:00	Pimelodus maculatus	1
2365	2003-11-18	01:12:00	Pimelodus maculatus	3
2366	2003-11-18	01:14:00	Pimelodus maculatus	3
2367	2003-11-18	01:16:00	Pimelodus maculatus	3
2368	2003-11-18	01:17:00	Pimelodus maculatus	5
2369	2003-11-18	01:20:00	Pimelodus maculatus	3
2370	2003-11-18	01:22:00	Pimelodus maculatus	10
2371	2003-11-18	01:25:00	Pimelodus maculatus	10
2372	2003-11-18	01:29:00	Pimelodus maculatus	6
2373	2003-11-18	01:34:00	Pimelodus maculatus	15
2374	2003-11-18	01:39:00	Pimelodus maculatus	2
2375	2003-11-18	01:42:00	Pimelodus maculatus	3
2376	2003-11-18	01:44:00	Pimelodus maculatus	3
2377	2003-11-18	01:48:00	Pimelodus maculatus	5
2378	2003-11-18	01:52:00	Pimelodus maculatus	4
2379	2003-11-18	01:53:00	Pimelodus maculatus	2
2380	2003-11-18	01:55:00	Pimelodus maculatus	5
2381	2003-11-18	01:58:00	Pimelodus maculatus	3
2382	2003-11-18	01:59:00	Pimelodus maculatus	2
2383	2003-11-18	02:02:00	Pimelodus maculatus	2
2384	2003-11-18	02:04:00	Pimelodus maculatus	3
2385	2003-11-18	02:07:00	Pimelodus maculatus	7
2386	2003-11-18	02:11:00	Pimelodus maculatus	1
2387	2003-11-18	02:12:00	Pimelodus maculatus	2
2388	2003-11-18	02:13:00	Pimelodus maculatus	1
2389	2003-11-18	02:16:00	Pimelodus maculatus	2
2390	2003-11-18	02:17:00	Pimelodus maculatus	5
2391	2003-11-18	02:19:00	Pimelodus maculatus	3
2392	2003-11-18	02:22:00	Pimelodus maculatus	2
2393	2003-11-18	02:24:00	Pimelodus maculatus	4
2394	2003-11-18	02:26:00	Pimelodus maculatus	1
2395	2003-11-18	02:27:00	Pimelodus maculatus	3
2396	2003-11-18	02:28:00	Pimelodus maculatus	3
2397	2003-11-18	02:32:00	Pimelodus maculatus	1
2398	2003-11-18	02:33:00	Pimelodus maculatus	1
2399	2003-11-18	02:35:00	Pimelodus maculatus	2
2400	2003-11-18	02:36:00	Pimelodus maculatus	4
2401	2003-11-18	02:38:00	Pimelodus maculatus	2
2402	2003-11-18	02:41:00	Pimelodus maculatus	2
2403	2003-11-18	02:44:00	Pimelodus maculatus	1
2404	2003-11-18	02:45:00	Pimelodus maculatus	2
2405	2003-11-18	02:49:00	Pimelodus maculatus	3
2406	2003-11-18	02:50:00	Pimelodus maculatus	1
2407	2003-11-18	02:55:00	Pimelodus maculatus	6
2408	2003-11-18	02:58:00	Pimelodus maculatus	12
2409	2003-11-18	03:03:00	Pimelodus maculatus	3
2410	2003-11-18	03:04:00	Pimelodus maculatus	2
2411	2003-11-18	03:10:00	Pimelodus maculatus	1
2412	2003-11-18	03:14:00	Pimelodus maculatus	1
2413	2003-11-18	03:22:00	Pimelodus maculatus	1
2414	2003-11-18	03:23:00	Pimelodus maculatus	1
2415	2003-11-18	03:27:00	Pimelodus maculatus	2
2417	2003-11-18	03:33:00	Pimelodus maculatus	1
2419	2003-11-18	03:39:00	Pimelodus maculatus	2
[truncated: 3,973 more rows]
